# Supplementary material for: Integrated Bioinformatics Algorithms and Experimental Validation to Explore Robust Biomarkers and Landscape of Immune Cell Infiltration in Dilated Cardiomyopathy
Source: Front Cardiovasc Med. 2022 Apr 1;9:809470. doi: 10.3389/fcvm.2022.809470 (PMC9010553; doi:10.3389/fcvm.2022.809470)
Supplement: Supplementary File 1 — A list of DEGs. [file Data_Sheet_1.ZIP]

Archive with 8 entries (7 files):
- raw data/Bioinformatics working sheet/
- raw data/Bioinformatics working sheet/1-CIBERSORT-Results.txt
- raw data/Bioinformatics working sheet/2-KEGG.txt
- raw data/Bioinformatics working sheet/3-GO.txt
- raw data/Bioinformatics working sheet/4-GSE14190-V.txt
- raw data/Bioinformatics working sheet/4-GSE42955-V.txt
- raw data/Bioinformatics working sheet/4-GSE79962-V.txt
- raw data/Bioinformatics working sheet/5-corResult.xls
