# Supplementary material for: Integrated Bioinformatics Algorithms and Experimental Validation to Explore Robust Biomarkers and Landscape of Immune Cell Infiltration in Dilated Cardiomyopathy
Source: Front Cardiovasc Med. 2022 Apr 1;9:809470. doi: 10.3389/fcvm.2022.809470 (PMC9010553; doi:10.3389/fcvm.2022.809470)
Supplement: Supplementary File 1 — A list of DEGs. [file Data_Sheet_1.ZIP › raw data/Bioinformatics working sheet/1-CIBERSORT-Results.txt]

Mixture	B cells naive	B cells memory	Plasma cells	T cells CD8	T cells CD4 naive	T cells CD4 memory resting	T cells CD4 memory activated	T cells follicular helper	T cells regulatory (Tregs)	T cells gamma delta	NK cells resting	NK cells activated	Monocytes	Macrophages M0	Macrophages M1	Macrophages M2	Dendritic cells resting	Dendritic cells activated	Mast cells resting	Mast cells activated	Eosinophils	Neutrophils	P-value	Correlation	RMSE
GSM4215858	0.297927145514065	0	0	0	0	0.367445632806893	0	0	0	0	0.02718925289485	0	0.0205088069042721	0	0	0.153535762738487	0	0	0.0794010152912707	0	0.0288160036599925	0.0251763801901701	0.999	-0.0890086995462226	1.14047328583054
GSM4215859	0.17213333292024	0	0	0	0	0.262159266946909	0	0	0	0	0	0.0405585101660712	0.0748735116753519	0	0.0032222559684295	0.248917894694518	0.0556564096025836	0	0.0780981648695603	0	0.0643806531563358	0	0.892	0.00191717384168845	1.07708889667563
GSM4215860	0.177048050985346	0	0	0	0	0.357444585237994	0	0	0	0	0	0.0176381212761255	0.121172157215966	0	0.0115352106354343	0.117871916355653	0	0.0433468923851018	0.00410769044155205	0	0.0364792749956359	0.113356100471192	0.175	0.107319379335116	1.05325505922293
GSM4215861	0.0946087921735903	0	0.00625578675805026	0	0	0.346466781263459	0	0	0	0	0	0.0719335273585973	0.0468093379335548	0	0	0.2425664102077	0	0.0129581882281234	0.0348037780856271	0	0.0882702068707413	0.0553271911205563	0.817	0.0180451098880434	1.0786141885889
GSM4215862	0.0430625997084516	0	0	0	0	0.374657145851761	0	0	0.0207709669999483	0	0	0.0696758349205515	0.100969899761276	0	0.00930823555138036	0.208454009658256	0	0.0230590825260477	0.0407321318237122	0	0.0888025668238521	0.0205075263747633	0.911	-0.00479533552431124	1.08823748539925
GSM4215863	0.149566184695382	0	0	0	0	0.263684826500593	0	0	0	0	0.0112198098661311	0.00512399510952629	0.0818117145802881	0	0.0188056164516559	0.341157764828281	0	0	0.058962474271329	0	0	0.0696676136968132	0.6	0.051913695863998	1.06849663407782
GSM4215864	0.18818870971156	0	0	0.0260091089691361	0	0.222707631364896	0	0	0	0	0	0.0487857039284759	0.0674863798880386	0	0.0814071584004046	0.255422055605721	0	0	0	0.0514621571042419	0.0535843146400553	0.00494678038747039	0.531	0.0616113719742939	1.05886690632005
GSM4215865	0.153722696928763	0	0	0	0	0.325598159542501	0	0.0228652095254332	0	0	0.0480401220759003	0.0144705120282019	0.0270148897342344	0	0.00925920336096801	0.245676542038963	0	0	0.0858788273162855	0	0.0600949579629045	0.00737887948584486	0.996	-0.0650795118405523	1.10671308841713
GSM4215866	0.0961398207030068	0	0.000823019128447047	0.0300254133215782	0	0.241023146221639	0	0	0	0	0	0.0471003917897256	0.0967241798823905	0	0.0557457209576004	0.26910774599491	0	0	0.0341925001599881	0	0.129118061840714	0	0.698	0.0388782645530647	1.06402888284733
GSM4215867	0.156519884544824	0	0	0	0	0.146776580833708	0	0.129165440940691	0	0	0.0522291433541489	0	0.0648859291979328	0	0	0.336563513413587	0	0.000720256630212424	0.0434399597106415	0	0	0.0696992913742535	0.237	0.0979177695279583	1.0480054124247
GSM4215868	0.259350618014214	0	0	0	0	0.182274906448347	0	0.00658710525954249	0	0	0.0424152139464193	0.00247647369090403	0.03933443753879	0	0	0.255799031394042	0.0127805932702667	0.0412480985789351	0.151084123549503	0	0	0.00664939830903688	0.891	0.00267335791175616	1.08238071503247
GSM4215869	0.142589088012889	0	0	0	0	0.369628846779111	0	0	0.0757982939495492	0	0	0.00794400507724488	0.050898117403662	0	0.00688284535196804	0.217919375392384	0.0417883348563153	0	0.0402774400850114	0	0.0462736530918658	0	0.838	0.0145121182575041	1.08331424944734
GSM4215870	0.123175475337584	0	0	0	0	0.263307609596598	0	0	0	0	0	0.017284420390496	0.0739875059635251	0	0.00677648175801334	0.319291232575201	0.0314894681709339	0	0.00181853588699539	0.00930451267348609	0.0531573009379356	0.100407456709232	0.00700000000000001	0.182788824908002	1.017276824511
GSM4215871	0.144569103260083	0	0	0	0	0.225081068685758	0	0	0	0	0.0554110161357175	0	0.0328371838451875	0	0	0.328773342960749	0	0.0598133698657103	0.042982351845483	0	0.0789193550310314	0.0316132083702805	0.935	-0.0119434593399512	1.08379695322894
GSM4215872	0.209416787261712	0	0	0	0	0.260675475656068	0	0	0	0	0.0848871311138283	0	0.0659155248890097	0	0.00873707045578337	0.242609328019452	0	0	0	0	0.0469174041408154	0.080841278463331	0.977	-0.0352599087719246	1.10605659866212
GSM4215873	0.211437131780038	0	0	0	0	0.357380086904534	0	0	0	0	0.0197226670611904	0	0.0924432397116343	0	0	0.244851613804683	0	0	0.0279411043267561	0	0.0303382629415025	0.0158858934696618	0.982	-0.0381141333031927	1.10868451857622
GSM4215874	0.122893346497209	0	0	0	0	0.420182202818913	0	0	0	0	0	0.0243376465276819	0.0107106610714707	0	0	0.295080526288428	0	0	0.048479725006381	0	0.0447708425340442	0.0335450492558719	0.947	-0.0174002174633951	1.10062881220138
GSM4215875	0.156232222667302	0	0	0	0	0.262049891876605	0	0.0408869830392012	0	0	0	0.0859808893977233	0.0666279987980424	0	0	0.256938013222373	0	0.0134511272978892	0.0672477807108922	0	0.0505850929899712	0	0.935	-0.0118148841399265	1.08638981018244
GSM4215876	0.0387765890537035	0	0	0	0	0.307233549258098	0	0	0.0496332824669039	0	0.00137076504484451	0.0520447247825071	0.128464714337067	0	0.0243532930458111	0.256025038124611	0	0.00715419299605339	0	0.0410157431337797	0.0939281077566209	0	0.253	0.0948906750889635	1.04630343387782
GSM4215877	0.220525418666558	0	0.00517392447891072	0	0.0243255119331135	0.159479265918492	0	0	0	0	0	0.0262974059986039	0.0019687372426724	0	0	0.353261867087436	0	0	0.0505004241989756	0	0.0417011778666643	0.116766266608573	0.244	0.0964113838833313	1.05689933471601
GSM4215986	0.226977039255711	0	0	0	0	0.151466462706845	0	0.00533848106490179	0	0	0.0356059646048641	0.031167954655979	0.0996392961617591	0	0	0.273348495824347	0	0.00535282282082688	0.100380316333929	0	0	0.0707231665708367	0.32	0.0860335739351698	1.05336885079781
GSM4215989	0.140272188747674	0	0	0	0	0.339184777892076	0	0	0.056213472262706	0	0	0.0236828493997595	0.136142791944518	0	0.00299062867999679	0.231459341786029	0	0	0	0	0.033707941830933	0.0363460074563076	0.47	0.0685766164628461	1.06583495363543
GSM4215991	0.13567080139589	0	0	0	0	0.248708321927526	0	0	0	0	0	0.0361862789186752	0.0856431121728663	0	0.00836519353709245	0.293480920945229	0	0	0.0306248539327975	0	0.0626568188274107	0.098663698342512	0.023	0.160946621300409	1.02421675077693
GSM4215992	0.191660861727935	0	0	0.0753379603896074	0	0.108598462072644	0	0	0.045778994550541	0	0	0.0592969344989595	0.0637331731610528	0	0	0.249667982900741	0	0	0.130867930680364	0	0.0750577000181556	0	0.995	-0.058436815437259	1.10059880055716
GSM4215994	0.176819469316344	0	0	0	0	0.137307937664029	0	0	0	0	0.0694102259042133	0	0.0183852061133027	0	0	0.312650543907886	0	0	0.128539663718667	0	0.0356629781919199	0.121223975183639	0.267	0.0935544998636501	1.05131471681339
GSM4215998	0.199107105651403	0	0	0	0	0.318347224433016	0	0.0314240180371689	0	0	0	0.0348516024853238	0.044798430710993	0	0.0162975040826047	0.221719940724148	0	0	0.0492034970296245	0	0.0842506768457176	0	0.995	-0.0583082209343975	1.10827611558377
GSM4215999	0.115514302971645	0	0.00447655170719805	0	0	0.356798193427508	0	0	0	0	0	0.0418840739553781	0.0222417554620779	0	0.000472794580321706	0.299041433623951	0	0	0.0486647028170339	0	0.00462103942295984	0.106285152031927	0.423	0.0737655684336951	1.06321423004511
GSM4216001	0.0567114949271132	0	0	0	0	0.364551119102488	0	0	0.0224388202228788	0	0	0.111778682975274	0.119091807359051	0.0103201705260112	0.0137465672816706	0.203473038029706	0	0	0	0.0224547405866916	0.075433558989116	0	0.912	-0.00524176430427638	1.09524197985511
GSM4216004	0.231889298188723	0	0.00891143276973623	0	0	0.172021340059265	0	0	0	0	0.00889398933325819	0	0.0555900380937426	0	0	0.404847475983993	0	0	0	0	0.0114521007572808	0.106394324814001	0.114	0.119164997238472	1.0577833761898
GSM4216005	0.138712742706897	0	0.0167031805501933	0	0	0.257074049461519	0	0.0297055929843985	0.00240132567466366	0	0.0393236523217318	0.0520426660483209	0.095651410911837	0	0	0.259046131417539	0	0	0	0	0.0839886843967328	0.0253505635261673	0.424	0.0729708533415549	1.05669572055468
GSM4216007	0.17554575796785	0	0	0	0	0.313066980606191	0	0	0	0	0	0.0663395117987838	0.0235524927359156	0	0	0.183514999049939	0	0.00454754530182132	0.117332443154438	0	0.0357054147680311	0.0803948546170304	0.999	-0.101553713588677	1.12446533526192
GSM4216008	0.146794068527405	0	0	0	0	0.24227682645997	0	0	0	0	0.0366658666508375	0	0.0834965252743757	0	0	0.246633082392215	0	0	0.169545138100146	0	0.0745884925950506	0	0.74	0.0316665383063668	1.0658490636184
GSM4216009	0.112063719427447	0	0	0	0	0.230405396813884	0	0.0536138375855328	0	0	0	0.0333930482986515	0.0978815597358183	0	0.0111160679775189	0.26171863090032	0	0	0.181611300749384	0	0.0181964385114432	0	0.319	0.0863516654511226	1.04549373060153
GSM4216010	0.247911406460174	0	0	0	0	0.380273405275214	0	0	0	0	0.00561607420343621	0	0	0	0.00571109618635604	0.138414403667591	0.0325143562782996	0	0.132702405932312	0	0.041586914903663	0.0152699370929545	0.994	-0.0552418668962299	1.11708766068457
GSM4216012	0.160441698858621	0	0	0	0	0.34879876831554	0	0.00806592862015088	0	0	0	0.00371315253420829	0.0789530722108006	0	0.00837850379664629	0.199451551475474	0.00124383195541773	0	0.158366607465175	0	0.0325868847679658	0	0.906	-0.0026281825595945	1.08466186092547
GSM4216014	0.196432387648029	0	0	0	0	0.26089630962432	0	0	0	0	0.0594382549952408	0	0	0	0	0.306208860777954	0.00974153675601822	0	0.148248658063985	0	0.0190339921344535	0	0.995	-0.0577112173743773	1.1064780357019
GSM4216015	0.253918856302332	0	0.0187122555886218	0	0	0.204571606663757	0	0.088603948371822	0	0	0	0.0618022912827002	0.0329155761887126	0	0	0.156350182743436	0.0939052696150632	0.0155493725225864	0	0.0388882120855844	0.00463150184143097	0.0301509267939545	0.764	0.0281581226810841	1.0754747422866
GSM4216016	0.185766521262442	0	0	0	0	0.25794818375319	0	0	0	0	0	0.0390617811845811	0.0240244815353638	0	0.0143532906469965	0.32098867039751	0	0	0.157857071219916	0	0	0	0.964	-0.0258765609462818	1.09453356341371
GSM4216017	0.181645508271033	0	0	0	0	0.413147054396452	0	0	0.0210170456910795	0	0	0	0.0452055795895399	0	0.031033692269829	0.259064700961148	0	0	0.018425956081011	0	0.0304604627399073	0	0.969	-0.0299203907973953	1.10902638901024
GSM4216018	0.16381922857443	0	0.00256649557753153	0.00418687475718547	0	0.216393864214383	0	0	0	0	0.0163165334241737	0.0289392722710991	0.0735538270086366	0	0.0163547688286544	0.214307373178314	0	0	0.17431967971516	0	0.082672629955675	0.00656945249475734	0.637	0.0472680910672962	1.05812390524046
GSM4216021	0.234742950002133	0	0	0	0	0.225543958518799	0	0	0.00425193889818974	0	0.0426940077211095	0	0.0541934190186085	0	0.0272624427086846	0.227310117564624	0.0421009234838447	0	0.115723518189759	0	0.0261767238942475	0	0.995	-0.0595817606200855	1.10104239581899
GSM4216022	0.101161709247332	0	0	0	0	0.16777482277334	0	0.0726091377859664	0	0	0.146527807860852	0	0.0723485166775067	0	0.0386939593484524	0.270439289068079	0	0	0	0.130444757238471	0	0	0.999	-0.121028590139621	1.12663598363601
GSM4216024	0.170242256305518	0	0	0	0	0.227963003517948	0	0.0117235680505413	0	0	0.0385997373314357	0	0.0327647621259045	0	0	0.349790741198641	0	0	0.0986134142610299	0	0.0703025172089806	0	0.938	-0.0128196935360597	1.08752351461371
GSM4216025	0.104363024568295	0	0.010537455039332	0	0	0.377219472260405	0	0.0159499316506684	0	0	0.0246826088146398	0	0.107467121338635	0	0	0.242297678412221	0	0	0	0.0293261947583836	0.0881565131574198	0	0.782	0.0256483735276988	1.07751098860733
GSM4216027	0.218542177131099	0	0.02368990023366	0.0874129458407212	0	0.258456041318883	0	0	0	0	0	0	0.0362826547153754	0	0.0142428872527201	0.211655633046161	0.0500881886867828	0	0.0888691902042949	0	0.0107603815703025	0	0.074	0.133837506069937	1.03153717580358
GSM4216028	0.150359281741242	0	0.0106652269446853	0	0	0.274860205306453	0	0.0314905387193435	0	0	0	0.028868023435628	0.0544935859504813	0	0	0.230440431685263	0	0	0.160791223644664	0	0.0580314825722403	0	0.93	-0.0104621591190749	1.08286744193556
GSM4216029	0.146187240966474	0	0	0	0	0.348875492817253	0	0	0	0	0	0	0	0	0	0.205384809437524	0.0666056138919624	0	0.124613130202891	0	0.108333712683896	0	0.988	-0.0440432593126885	1.09708996267198
GSM4216030	0.191819093094033	0	0	0	0	0.251016092208622	0	0.0218218377599527	0	0	0	0.0435062769481588	0.135183569259243	0	0	0.310197121769547	0	0	0	0	0	0.0464560089604443	0.617	0.0491890222586603	1.07629821401773
GSM4216031	0.197141779066676	0	0.00516928115499681	0.0107512618340938	0	0.222689430221355	0	0	0	0	0.0674277502544443	0.00199884784790948	0.119388407299748	0	0	0.220978267836767	0	0.00416189175375477	0.0852109211533752	0	0.0650821615768795	0	0.977	-0.0354254243436408	1.09246849944675
GSM4216032	0.0861141041300897	0	0	0	0	0.315498930354219	0	0.0824656829588149	0	0	0	0.0555481644299565	0.0762458238725304	0	0	0.267959112462563	0	0.000117261527620917	0.0417308960318041	0	0.0433553512521032	0.0309646729802982	0.994	-0.0571157637211284	1.1098304547362
GSM4216034	0.130814690879149	0	0	0	0	0.315910593835877	0	0	0	0	0.0270204771416107	0	0.083208092677737	0	0	0.231194317324647	0	0.0733021618541099	0.0921505427963574	0	0.0463991234905125	0	0.902	-0.0015123762927188	1.07643286670116
GSM4216035	0.226491214604985	0	0	0	0	0.289995533904918	0	0	0	0	0.0155948760174385	0.00603255485221264	0.0790247018300771	0	0.0138798342202742	0.252571853287735	0	0	0.00918937640287367	0	0.107220054879486	0	0.811	0.019102443682206	1.08157810660767
GSM4216036	0.107295761294289	0	0.00322178013010694	0	0	0.363139763826571	0	0.0335528391374153	0	0	0.0130545452152164	0.0390063264358236	0.0679511233548952	0	0.017743352998223	0.27950244425942	0	0	0	0.0531205289626034	0.00377466825381854	0.0186368661316175	0.981	-0.037466380557379	1.10359123406405
GSM4216037	0.116970947750017	0	0	0	0	0.266563018569736	0	0.0445520479070699	0	0	0.0461082201819054	0	0.0640560216043133	0	0.0403722774438628	0.252252443179	0	0	0.10215076674179	0	0.0669742566223047	0	0.995	-0.0578917501165416	1.0952515124417
GSM4216039	0.0979816386161466	0	0	0	0	0.271102418592444	0	0.0276068488941187	0	0	0	0.0462408828976526	0.042986880310531	0	0	0.226159695908784	0	0.0750673056084522	0.0945207018755922	0	0.0492108756780643	0.069122751618214	0.928	-0.00999781186956599	1.07914350143823
GSM4216040	0.167470771420299	0	0	0	0	0.287020387253949	0	0	0	0	0	0.0763442897665348	0.0385882567381199	0	0	0.241400585643415	0	0	0.123390497931094	0	0.0462372181904481	0.0195479930561399	0.991	-0.0489325943808288	1.10040063070962
GSM4216042	0.110429579279309	0	0	0	0	0.281773407325474	0	0	0.038169021405089	0	0	0.0354369702142892	0.0425855133525266	0	0	0.322350240565482	0	0.0298615276840812	0.109102526932461	0	0.0302912132412896	0	0.875	0.00623092334978499	1.07803923843445
GSM4216043	0.252413622087441	0	0	0.0606595501004819	0	0.204916868697765	0	0	0.0500870097438344	0	0.00394161938509801	0	0.0721912768070648	0	0	0.227096411943029	0	0	0.0831341338591291	0	0.045559507376157	0	0.873	0.00694880793371697	1.08550604774007
GSM4216044	0.267817000271864	0	0	0.00195655229007148	0	0.226939342207571	0	0	0.0158498078722711	0	0.0153454319144431	0.0339058336811071	0.0856093306553518	0	0	0.201248953708052	0	0	0	0.0269805816317797	0.0319934647739413	0.0923537009935472	0.713	0.0367243532793047	1.08266923558872
GSM4216045	0.193518505910718	0	0	0	0	0.375200314238835	0	0	0	0	0.0386971031705316	0	0.0672457664013056	0	0	0.204229693017506	0	0	0.0691646052120797	0	0.0519440120490237	0	0.999	-0.0900733575642859	1.12396383593656
GSM4216047	0.0475550898280174	0	0	0	0	0.404396887121466	0	0	0	0	0.0534639606238413	0	0.0781788261562472	0	0.0103420581080988	0.21804499991281	0	0.0046900146382305	0	0.0762417639851314	0.0334651260533397	0.0736212735728177	0.992	-0.0518038305216204	1.11120241044933
GSM4216048	0.158818863480436	0	0	0	0	0.295840149529525	0	0	0	0	0.0666321913708902	0	0.0747730928604034	0	0.0380918035381127	0.271771672336045	0	0	0.00872793646500324	0	0.0853442904195848	0	0.706	0.037446044957252	1.06847595608983
GSM4216049	0.197821440401719	0	0	0	0	0.390631822327226	0	0	0	0	0.00822208494892416	0.00384266753422432	0.0201059857720276	0	0	0.205121153616286	0	0	0.0203129587351465	0	0.116603739140179	0.0373381475242677	0.988	-0.042373161874352	1.1116015202446
GSM4216050	0.184159627721025	0	0	0.037638607960992	0	0.262996359563247	0	0	0.00397063627187263	0	0.0205564795726253	0	0.0548894152248674	0	0.00933142681694573	0.280371714118064	0	0	0.0677830723331911	0	0.0259908941102123	0.0523117663069576	0.156	0.111040118093534	1.04055325933405
GSM4216053	0.152198763734025	0	0	0	0	0.424108293134335	0	0	0.00607318824170854	0	0	0	0.0526496379802566	0	0	0.253874519355866	0	0.0435560790986732	0	0	0.0675395184551357	0	0.931	-0.0110623366958281	1.09987757482564
GSM4216054	0.176336976818629	0	0	0	0	0.20773767167043	0	0	0.0229156967178573	0	0.0625213936581668	0	0	0	0	0.307816722291643	0	0	0.161380435362629	0	0.0612911034806446	0	0.988	-0.0431582641092917	1.09717634717121
GSM4216056	0.257534749285819	0	0	0	0	0.235925729450526	0	0	0	0	0.00422670401234997	0.00138184312018668	0.0294865700444701	0	0	0.222543799015073	0	0.043609081300732	0.144510219342748	0	0.0607813044280952	0	0.978	-0.0366990389806944	1.09845948581925
GSM4216061	0.203752068842227	0	0	0	0	0.40059247092171	0	0	0	0	0.0291846255650286	0	0	0	0.0175288672533663	0.179114798550324	0.0375660491043134	0	0.0546599227487263	0	0.0776011970143042	0	0.891	0.00232911541904813	1.08995176171505
GSM4216063	0.166615969323095	0	0	0	0	0.344548329139975	0	0.008921055532548	0	0	0	0.0528056500062765	0.0361666336134471	0	0	0.227401534810154	0	0	0.126312319414315	0	0.0204253937667568	0.0168031143934321	0.998	-0.0803645279667218	1.11664114488222
GSM4216069	0.224398208649693	0	0	0	0	0.402734124982269	0	0	0	0	0	0.0162649140895499	0.0401097833602165	0	0	0.218520601206745	0.0146178154064727	0.00930393330575097	0.0723922742424269	0	0.0016583447568753	0	0.994	-0.0573015154415771	1.11954243939101
GSM4216070	0.123633949278172	0	0	0	0	0.377313572957805	0	0	0	0	0.0634254172889977	0	0	0	0	0.272288385736827	0.0131506292215351	0	0.139057363194255	0	0	0.0111306823224094	0.997	-0.0725263958729	1.11586823627023
GSM4216075	0.182753404247286	0	0	0	0	0.30243680867039	0	0	0	0	0.0571368850766202	0	0.0373830717978465	0	0	0.213168745660929	0	0	0.0669055441542375	0	0.0487141514781727	0.0915013889145173	0.925	-0.00897123834240826	1.08987114154451
GSM4216077	0.102157494135632	0	0	0	0	0.287692571366876	0	0	0	0	0.0479256349431859	0	0.0817077690696037	0	0.00757540721544492	0.290045401234132	0	0	0.163733686155015	0	0.0191620358801106	0	0.774	0.0268956817878742	1.06959221220071
GSM4216081	0.212986597202041	0	0	0	0	0.268417207632237	0	0.00214823142709634	0	0	0.0342523462529381	0.0277039111717161	0.0154316539841365	0	0	0.168692360971668	0	0.0604770003592027	0	0.132237684795253	0.0570913273418412	0.02056167886187	0.998	-0.082921726726265	1.11303644592061
GSM4216082	0.197845330717609	0	0	0	0.171962366101627	0.093242408101904	0	0	0	0	0.00222469486835403	0.00336410365935572	0.0397313454965643	0	0	0.283117022946147	0	0	0.18577331586375	0	0	0.0227394122446892	0.989	-0.0452243845569385	1.10564995931387
GSM4216083	0.137792366213758	0	0	0	0	0.364292718169978	0	0	0.0114558720587172	0	0.011265197158158	0	0.0392278354692928	0	0.0373086426702141	0.256152757585098	0	0	0.112430852519894	0	0.03007375815489	0	0.908	-0.00348188845586969	1.08392546533454
GSM4216084	0.180277584394267	0	0	0	0	0.362140403649165	0	0	0	0	0.0328130021713797	0	0.0559873118524325	0	0.000762348715418317	0.178993271781402	0.0485223670064145	0	0.0821530171990732	0	0.0360686520441426	0.0222820411863042	0.757	0.0289602618897241	1.07213995694478
GSM4216085	0.258023255294113	0	0	0	0	0.235307685821602	0	0	0	0	0	0.0475679436691599	0.018769111794263	0	0	0.310718378776871	0	0	0.0317994608823534	0	0.0714285075988224	0.0263856561628154	0.991	-0.0477607439301975	1.11194106765704
GSM4216086	0.040298121217879	0	0	0.0715083026769107	0	0.259726947143283	0	0	0	0	0	0.071038193265583	0.106254654047445	0	0.0480745508400795	0.226108156849223	0	0	0.128264181443509	0	0.0487268925160886	0	0.968	-0.0277925494289846	1.08956371353625
GSM4216087	0.174229225754808	0	0	0	0	0.341725663300189	0	0	0.00918936496505596	0	0.000138168986377574	0	0.109632732274542	0	0	0.133373058062923	0.0401906498417969	0.00644872841711337	0.140341840712999	0	0.0447305676841958	0	0.892	0.00220893589950564	1.0810576565134
GSM4216089	0.145224628599592	0	0.0257451671037104	0	0	0.229565060045584	0	0.0463424438772119	0.0152388211201645	0	0	0.0596998291884671	0.102681388794355	0	0	0.22007830395525	0	0	0.129294384569539	0	0.0261299727461264	0	0.778	0.0260009776176166	1.06725343193743
GSM4216090	0.193418452511594	0	0	0	0	0.263250224027766	0	0.0234636121637014	0	0	0.0126439600208616	0	0.0757935640978653	0	0.00638221971048752	0.326918498116217	0	0	0.0791304027961828	0	0.0189990665553238	0	0.764	0.028198832237463	1.07530485047118
GSM4216093	0.240537050358311	0	0	0	0	0.325224863981415	0	0	0	0	0.00857084300494408	0	0.0421174849896013	0	0.0253931568813931	0.173961369051026	0.0425240126915525	0	0.0759485107849664	0	0.0391221345849672	0.0266005736718234	0.934	-0.0114694342627832	1.08997910907662
GSM4216094	0.194021113497504	0	0.0173227955429124	0	0	0.294607947822894	0	0	0	0	0	0.0234875521084567	0.0560471842256122	0	0	0.270879757697389	0	0.00806124639932036	0	0.0295336100933218	0.0720815653511736	0.0339572272614157	0.977	-0.0351485762382858	1.10067628527667
GSM4216095	0.225206897406386	0	0	0	0	0.259376813981621	0	0	0	0	0.057708254426591	0	0.0441491207263911	0	0.0143161684493004	0.280056416025555	0.056697264358632	0	0.0410807820067672	0	0.0214082826187561	0	0.699	0.0386900353406069	1.06939423364195
GSM4216097	0.270925236645938	0	0	0	0	0.264431297912999	0	0	0	0	0.0378348793860635	0	0	0	0.00445390516797399	0.269777733396938	0	0	0.0922325448472195	0	0.0603444026428674	0	0.879	0.00518664226640514	1.08810353279488
GSM4216098	0.277237863430201	0	0	0	0	0.302179773375799	0	0	0	0	0	0.0062727357191549	0.0730108776180516	0	0.0179309538483288	0.193087609493126	0	0	0.0715550393548032	0	0.0587251471605355	0	0.989	-0.0450317664053827	1.10962005413443
GSM4216099	0.0209347173149419	0	0.0068621184529839	0.0150003412949119	0	0.255744386824874	0	0	0	0	0	0.0880107057785315	0.0598589372593826	0	0	0.284515415953305	0	0.0190078105687672	0.136300507663969	0	0.113765058888333	0	0.887	0.00359809715377692	1.07833964140286
GSM4216100	0.165967097420837	0	0.0167221190346083	0.114635792288125	0	0.187327735374888	0	0	0	0	0.0171484645025573	0	0.0774521278736666	0	0.0057674321386893	0.276227244157391	0	0	0	0.0374082407158618	0.0676564601349786	0.0336872863583978	0.166	0.109286409283078	1.04084748650987
GSM4216101	0.184817513746783	0	0	0	0	0.373421633044709	0	0	0	0	0	0.0450188568635261	0.0182836975988936	0	0	0.281647706470891	0	0	0.0783730787152442	0	0.0184375135599531	0	0.969	-0.0296399947899364	1.10404123386472
GSM4216102	0.18918452131288	0	0	0	0	0.280751999862704	0	0	0	0	0	0.0163348143939934	0.0969953843345712	0	0.0360751729697399	0.290730725579707	0	0	0.0522891687657833	0	0.0376382127806207	0	0.528	0.062072153159678	1.05982975862601
GSM4216104	0.175654455639751	0	0	0.0516572938151941	0	0.184865188430536	0	0.031058325682866	0.0558781979379597	0	0.0540957281173225	0	0.0928823118748477	0	0	0.286804656403215	0	0	0.0260518075788455	0	0.0410520345194628	0	0.931	-0.0108161067285826	1.08968650198937
GSM4216105	0.0993355390492044	0	0	0.0391569477268244	0	0.336028079399567	0	0	0	0	8.11928658985723e-05	0.0553897380545107	0.0768098310216584	0	0.0116045758404138	0.359819672911258	0	0	0	0	0	0.0217744231306645	0.233	0.0994636848773373	1.05591217814211
GSM4216106	0.32696937132942	0	0	0	0	0.298115202592833	0	0	0	0	0.0493650589982059	0	0	0	0	0.242867518897633	0	0	0.018877378913451	0	0.0638054692684578	0	0.973	-0.0332675239309173	1.11994287168259
GSM4216108	0.160151074990955	0	0	0	0	0.259995805514656	0	0.0133496908685333	0	0	0	0.0191891316670189	0.0444087101035658	0	0	0.273319778159825	0	0	0.116654616032929	0	0.112931192662517	0	0.939	-0.0144712211661546	1.08476433179555
GSM4216109	0.197448428987489	0	0	0	0	0.384827085018623	0	0	0	0	0.00609770826178073	0	0.0115478064502316	0	0.0157834087453352	0.207209386988078	0	0	0.150464430363039	0	0.00378390831737089	0.0228378368680523	0.989	-0.0455332247032128	1.10847579710404
GSM4216110	0.143010874779216	0	0	0	0	0.246774729214459	0	0	0.0792924200699326	0	0	0	0.0583109287267214	0	0	0.346990744011266	0	0.0167086967746004	0.0780696264462106	0	0.0308419799775948	0	0.923	-0.00855409183198895	1.0882822783009
GSM4216111	0.213861821752838	0	0	0	0	0.427106205301569	0	0	0	0	0.00642754598935007	0	0.0126097927172741	0	0	0.279773463375934	0	0	0.0160550480752241	0	0.0441661227878107	0	0.996	-0.062961075843754	1.12993294024393
GSM4216112	0.193089147968468	0	0	0	0	0.353052595978042	0	0	0.0447186409338865	0	0	0	0.00914506142415588	0	0.0185404914123331	0.289230388358237	0	0	0.0829769954214031	0	0.00924667850347442	0	0.981	-0.0375163013866562	1.10686424864631
GSM4216113	0.0947659709808633	0	0	0.062338575409995	0	0.256889013898787	0	0.0122555629593887	0.00737500855401321	0	0	0.0499055713347249	0.0881228041128817	0	0	0.299405514182005	0	0	0	0	0.128941978567341	0	0.719	0.0351447254517322	1.07443614870494
GSM4216114	0.181654270060081	0	0	0	0	0.204540536125709	0	0.0109072276318716	0	0	0	0.0221887573561756	0.0948793251010659	0	0	0.272596788853026	0	0	0.190352445865087	0	0	0.0228806490069836	0.598	0.0528099411451819	1.06351854367129
GSM4216115	0.162144857213177	0	0	0	0	0.272799857518456	0	0.0111533844428824	0	0	0	0.0644154275434483	0.0449244462401846	0	0.00647754807876379	0.252916048753368	0.0471434277811257	0	0.0556395626918452	0	0.0356015522836299	0.0467838874531186	0.188	0.105354250547161	1.03990548983874
GSM4216116	0.0893447526724512	0	0	0	0	0.318055822578657	0	0.0915138938979154	0	0	0	0.0632782368852751	0.0897907308380913	0	0	0.184785765552242	0	0	0	0	0.140930803813957	0.0222999937614113	0.999	-0.0879696270741064	1.12539798602482
GSM4216118	0.173312921145954	0	0	0	0	0.377291238194668	0	0	0	0	0	0.0308542140909224	0.0711047200959433	0	0	0.263872086359504	0	0	0	0	0.0548839515490478	0.0286808685639601	0.968	-0.0290157120176904	1.10686532374805
GSM4216119	0.309154202890706	0	0	0	0	0.317006738394177	0.0104653385938773	0	0	0	0	0	0.126679219272825	0	0	0.152476572567326	0	0.0261381607531399	0	0	0.0430819907531839	0.0149977767747642	0.912	-0.0051330814556573	1.10635748599275
GSM4216120	0.118425454936412	0	0	0	0	0.361772109537318	0	0.0501262387174321	0	0	0	0.0772655080503402	0.0613452272685932	0	0.0146655904245613	0.140260506010185	0.0106535347332109	0	0	0.00291543490915353	0.162570395412794	0	0.982	-0.038524623643339	1.10772379505722
GSM4216121	0.125619782404809	0	0	0	0	0.277602120200999	0	0	0.0137741670010893	0	0.0479743210095972	0	0.102770660273873	0	0	0.293213201276603	0	0	0.0428686917575423	0	0.0961770560754869	0	0.936	-0.0122344633027789	1.08689181525252
GSM4216122	0.185051711862934	0	0	0	0	0.378333560615892	0	0	0.0261542887887502	0	0	0	0.0380643329769152	0	0	0.303490745855031	0	0	0	0	0.0689053599004779	0	0.75	0.0299944538861561	1.08597270846555
GSM4216123	0.212143372130141	0	0	0	0	0.259113518443845	0	0	0	0	0.0854602709608896	0	0.0355334039349189	0	0	0.230297181977043	0.0700510396706138	0	0.0599237595700626	0	0.0474774533124861	0	0.483	0.0670016552208216	1.05488505093547
GSM4216124	0.176125845435081	0	0	0	0	0.33142549797603	0	0	0	0	0	0.00175842532296666	0	0	0.00405442867999443	0.293605210651277	0	0.00860923148614109	0.123283807842429	0	0.0610057975830776	0.000131755023003068	0.875	0.00616936783296993	1.08297738283538
GSM4216129	0.088355765309307	0	0	0	0	0.367093124835274	0	0	0.0302849713008544	0	0.00174142897748967	0.045631832516567	0.084651203314596	0	0.00682024251844033	0.280875149158632	0	0	0.0486383364252573	0	0.0459079456435819	0	0.376	0.079544793030681	1.05592798217325
GSM4216131	0.108059314955872	0	0.00590435071967131	0	0	0.282902839831234	0	0.0250520626168225	0	0	0	0.0371691307439556	0.110929268610601	0	0	0.161831715988839	0	0.0429095214435662	0	0.0692402129215477	0.0997223981349947	0.0562791840328959	0.907	-0.00310051670373257	1.0799839685357
GSM4216132	0.220478653298662	0	0	0	0	0.228917474338615	0	0.0341657938928711	0	0	0	0.0117940270219024	0.155225122867127	0	0.0311622887403318	0.206279262273912	0.0161907659806336	0	0.0537318818511109	0	0.0126029227018535	0.0294518070329818	0.242	0.0966509973612371	1.04736798941349
GSM4216134	0.0487984716131386	0	0	0.00330213543813407	0	0.299657195440302	0	0.0292608932018973	0	0	0.0232653732971368	0.0502051920743527	0.103604766912569	0	0	0.313907387757404	0	0	0.0704739754205704	0	0.0575246088444952	0	0.491	0.0661183733463228	1.0589980486243
GSM4216135	0.22949846040271	0	0	0	0	0.237875392836584	0	0	0	0	0	0.00190415909644598	0.0278656967535418	0	0	0.264809654246566	0.0484253524131681	0.0642733825251334	0	0	0.0588262640217057	0.0665216377041449	0.458	0.0695777254346089	1.06125993701472
GSM4216136	0.165707392181654	0	0	0	0	0.367701612346178	0	0	0	0	0	0.0468320549336222	0.0438353661352061	0	0.00403981227675056	0.223406672404523	0	0	0.0728887682271133	0	0.0549536067826311	0.0206347147123222	0.996	-0.0633825368425878	1.1111392685135
GSM4216138	0.208267117040374	0	0	0	0	0.37010684249288	0	0	0	0	0	0	0.0146242399590306	0	0.0529287337964966	0.210875471786843	0.0320906852122919	0	0.0368968535546179	0	0.0742100561574658	0	0.983	-0.0393033974707749	1.1042946051093
GSM4216139	0.141793721310768	0	0	0	0	0.316909215640328	0	0	0	0	0	0	0	0	0.000735803341646318	0.220308002815649	0.0122682809708466	0	0.0913216296627322	0	0.0804366091920743	0.136226737065956	0.529	0.062027673073914	1.06536812872432
GSM4216141	0.170507220183153	0	0	0	0	0.357633162205965	0	0	0	0	0	0	0	0	0	0.290655480419883	0	0.0219895072223734	0.0257159363884549	0	0.0571227891073482	0.0763759044728224	0.742	0.0307917902639436	1.07984268772503
GSM4216142	0.197581961290709	0	0	0	0	0.309618605527323	0	0	0	0	0.0096089217423984	0	0.0952405649618324	0	0	0.191883609651785	0.0718770322860524	0	0	0	0.0812403515892406	0.0429489529506598	0.275	0.0924529603256795	1.05095681173115
GSM4216144	0.194898875910989	0	0	0	0	0.350163130312151	0	0	0	0	0.0354024570525748	0	0.0253577629719207	0	0	0.192891134001627	0	0	0.136010707407896	0	0.00585268326978192	0.0594232490730608	0.991	-0.0487700910178986	1.1068673645132
GSM4216146	0.140371716836657	0	0	0	0	0.246617713046847	0.00410569709842127	0	0	0	0	0.0392939272011097	0.0310463331387071	0	0.0216411584040141	0.315244002328046	0	0	0.040755862324712	0	0.0517646170497348	0.10915897257175	0.00700000000000001	0.187570153177379	1.01148078593171
GSM4216147	0.165277153479548	0	0	0	0	0.16417675972012	0	0	0.0368064505488932	0	0.073729050629287	0	0.0666065033724758	0	0	0.324420092547172	0	0	0.115331931370991	0	0	0.0536520583315136	0.237	0.0979289149353346	1.04426936287209
GSM4216148	0.150203057057848	0	0	0.0361706570151665	0	0.198649364798898	0	0	0.0816661846181446	0	0	0.0146593058130596	0.0369989629908731	0	0	0.348587447810811	0	0	0.081460956524899	0	0	0.0516040633703009	0.437	0.0712899301062012	1.05825174302723
GSM4216149	0.274785257279457	0	0	0	0	0.231461209956206	0	0	0	0	0	0.0508839761955271	0.0683175328756692	0	0.0286417383158866	0.209303803952253	0	0	0.113360013395492	0	0.0232464680295094	0	0.97	-0.0308578950391718	1.09901699707297
GSM4216150	0.217772558404918	0	0	0	0	0.310239959863802	0	0	0.000799487360493233	0	0.074737063525899	0.0174888200234071	0.0609020208333885	0	0	0.283956656192365	0	0.0242253797314847	0	0	0.00458399787036278	0.0052940561938792	0.999	-0.093191089985505	1.13205390698753
GSM4216151	0.154628700028403	0	0	0	0	0.281984501199518	0	0	0	0	0.0475203278240496	0	0.078890318168177	0	0.0325035720083043	0.327961568546347	0	0	0.0586238715722156	0	0	0.0178871406529861	0.215	0.101923297568256	1.04349557039378
GSM4216152	0.179912497895181	0	0	0	0	0.325291596553607	0	0	0	0	0	0.0403064787869504	0.0325618439774891	0	0.0155724560434032	0.265855114455852	0	0	0.0544872431288314	0	0.086012769158686	0	0.992	-0.0525792215254189	1.10453564542405
GSM4216153	0.145506042154479	0	0	0.00660017897385259	0	0.315034017855146	0	0	0	0	0	0.0374844619160409	0.0694545017627047	0	0	0.304526795740166	0	0	0.0853096490668956	0	0.0102560187294122	0.0258283338013029	0.616	0.0495102115840642	1.06580536102531
GSM4216154	0.205554902965867	0	0	0.0104395600765762	0	0.169922167160296	0	0	0.0847619942496025	0	0	0.0320994086589876	0.091981333678415	0	0	0.317655339618743	0	0	0.0573965652770226	0	0.00889984079625143	0.0212888875182384	0.279	0.0916888965530546	1.05099018635424
GSM4216156	0.243310331278556	0	0	0	0	0.300970413220421	0	0	0	0	0	0.00735760237278085	0.0832282259739	0	0	0.282775730441323	0	0	0	0	0.0661261797648727	0.0162315169481469	0.592	0.0534041031383361	1.07456291510394
GSM4216160	0.242109977084266	0	0	0	0	0.171286540794408	0	0.0162730514087116	0	0	0	0.0521934461972667	0.0323101680003053	0	0.0200426519610273	0.21046224479398	0.112315156215462	0	0	0.0965806717706263	0.0464260917739464	0	0.696	0.0390525797869411	1.06473129551491
GSM4216161	0.096299073686102	0	0	0	0	0.389708154554417	0	0	0	0	0.0135839675754029	0	0.0835997495084342	0	0	0.291397560828786	0	0	0.01294542885531	0	0.0411195198809405	0.0713465451106083	0.915	-0.00620875368102484	1.09892437821032
GSM4216162	0.146338622100062	0	0	0	0	0.372055817722991	0	0	0	0	0	0.0025032443408503	0.0129645391750616	0	0	0.312543299037144	0	0	0.0746562309889278	0	0.0617024381691392	0.0172358084658246	0.914	-0.00584361043041516	1.09116432899355
GSM4216163	0.179076871293105	0	0	0.0497753219984838	0	0.233251591462167	0	0.00449741943737269	0	0	0.0369164074849219	0	0.0385359592697812	0	0.00894857625846475	0.226465407250337	0.0193877258518111	0	0	0.0974107363162553	0.0642228627204031	0.0415111206568971	0.211	0.102278792574932	1.04038721593696
GSM4216164	0.192171455736045	0	0.0309722535756167	0	0	0.377858044491376	0	0	8.44665273876757e-05	0	0.0281869851532383	0	0.0281236646328428	0	0.0349288748166368	0.134789181673235	0.0401872199590787	0	0.110547321752458	0	0.0221505316820851	0	0.31	0.087337649502284	1.05028560482868
GSM4216169	0.21260759302443	0	0	0	0	0.369367961593243	0	0	0	0	0	0.0117204815625943	0.0801917242606631	0	0.00993766979245509	0.190348958554767	0	0	0.0590365879388872	0	0.0667890232729591	0	0.668	0.0430401054626958	1.07235862380162
GSM4216170	0.209965297863528	0	0	0	0.00884393909134109	0.257279867656069	0	0	0	0	0	0.0370014674424291	0.0218750876111242	0	0	0.215557239140928	0	0	0.0576405000844165	0	0.147985180415813	0.0438514206943517	0.996	-0.0617653547872445	1.10805822808605
GSM4216171	0.0547468284366198	0	0	0	0	0.39060711989109	0	0	0	0	0.0120639330553067	0	0.0871378808540662	0	0	0.257852413017065	0	0	0.0672593973655742	0	0.130332427380278	0	0.641	0.0465278688872312	1.06798841106237
GSM4216172	0.139927475497118	0	0	0	0	0.369751655016273	0	0	0	0	0	0.00238911722244194	0.0532070486577342	0	0	0.182368456823706	0	0.0215780830827361	0.0921656163555045	0	0.0798396712974338	0.0587728760470524	0.72	0.0350143377533932	1.06997374261918
GSM4216173	0.156030461589428	0	0	0	0	0.208273106822535	0	0	0	0	0.015229800211762	0.0358429770666381	0.131647634305422	0	0	0.309360295641796	0	0	0.138767156458841	0	0	0.00484856790357759	0.315	0.0865194997524577	1.04951409374383
GSM4216174	0.225913739931599	0	0	0	0	0.294122070970235	0	0	0	0	0	0	0.0756165296415209	0	0	0.306259047576885	0	0.00817282195255931	0.0165923213300967	0	0.0543169230771318	0.019006545519972	0.817	0.018120499885673	1.0863846622012
GSM4216175	0.161330490024618	0	0	0	0	0.321311280379791	0	0	0.0193195190788659	0	0.0624244246294814	0	0.0576002756227716	0	0	0.228022900890975	0	0	0.058992923852702	0	0.0495890714662083	0.0414091140545868	0.693	0.0394772639347427	1.06853914542325
GSM4216176	0.200348829057864	0	0	0	0	0.335556332147118	0	0	0.000983293542306411	0	0.0517503432201706	0	0.0401644855438875	0	0.00680311572489233	0.203695160992472	0.0135483981508613	0	0.0328110278490993	0	0.0903172579664829	0.0240217558048453	0.89	0.00309019842717069	1.08491644358033
GSM4216177	0.218184769105937	0	0	0	0	0.192395283457168	0	0	0	0	0	0.0314665594725506	0.0446211876417147	0	0.00734497421544037	0.344648199118109	0	0	0.0854991276017268	0	0.0758398993873532	0	0.624	0.048629815396989	1.06680049774643
GSM4216178	0.120481886507141	0	0.00889946898714073	0	0	0.333502383189353	0	0	0.00978499325189211	0	0	0	0.0549633591077342	0	0	0.295413162000306	0	0	0	0	0.176954746956432	0	0.934	-0.0114478513907111	1.09452178564956
GSM4216179	0.199154939588234	0	0	0	0	0.192739038214665	0	0	0.00623705020018001	0	0.0205940468541461	0	0.113783760083657	0	0.0429215004826457	0.315055622805975	0	0	0.0618938772631012	0	0.0476201645073968	0	0.532	0.0612587286213138	1.06014686118809
GSM4216184	0.224209911183398	0	0	0	0	0.310791549091381	0	0	0	0	0.0638884175920013	0	0.035248811566144	0	0	0.198948274697493	0.0528086795631538	0	0.0807674372670062	0	0.0241190469231357	0.00921787211628651	0.989	-0.0444744232944862	1.10148285508307
GSM4216185	0.188178464003792	0	0	0	0	0.309796837509358	0	0	0	0	0	0	0.054359160372519	0	0.0175970800472869	0.122120519348092	0.100598152550915	0	0.127485443895818	0	0.065209578081271	0.0146547641909485	0.922	-0.0081300087736369	1.07902396905577
GSM4216186	0.0765036007510273	0	0	0	0	0.35811043125273	0	0.0567039147262012	0	0	0.0296158801431606	0	0.0617781589997022	0	0.0260423213748233	0.299156623727981	0	0	0	0.0370339153039498	0.0107673515575108	0.0442878021629138	0.289	0.0907993932837544	1.05329211417919
GSM4216187	0.141890807134385	0	0	0	0	0.30358715091081	0	0	0.0239271964660563	0	0.0188580289248822	0	0.0493709860456193	0	0.0153898268060412	0.265019074407509	0	0	0.0873380594309828	0	0.0878063341161035	0.00681253575761005	0.809	0.019752828163936	1.07147053572685
GSM4216188	0.18655141722382	0	0	0	0	0.337183899656738	0	0	0	0	0	0	0.0464297868031519	0	0	0.283282512111131	0.000891323613188619	0.0305073252175804	0.0551911206156412	0	0.059962614758749	0	0.738	0.0318907870349797	1.07374124607077
GSM4216190	0.162753604217301	0	0.0119721381731089	0.0806150269995104	0	0.153959740418478	0	0.0449888645461019	0.00558114001023486	0	0.0363940623209998	0	0.0622009867211819	0	0	0.289819212453228	0	0	0	0.0950480667787207	0.0103946536106273	0.0462725037505068	0.54	0.0602417415931644	1.05941515509664
GSM4216192	0.0815154461780881	0	0	0	0	0.319198441969111	0	0	0.0490301907587565	0	0	0.0421047830036614	0.0655513258596274	0	0	0.28510233529486	0	0	0.157497476935895	0	0	0	0.925	-0.00898678167832632	1.08816631300376
GSM4216194	0.135554088961484	0	0	0.0330523378264294	0	0.295000640090499	0	0.0213160686569256	0	0	0	0.0772822654746054	0.0801094087927884	0	0	0.275848076031468	0.0133258955570365	0	0	0.0343291070278332	0.0341821115809301	0	0.846	0.0126514080235475	1.08399091232007
GSM4216195	0.149226065315532	0	0	0	0	0.30325674275528	0	0	0	0	0.00693756889936418	0.00843133338827879	0	0	0	0.213022178541527	0	0.0668093848093938	0	0.0466174558762053	0.094027574373463	0.111671696040955	0.7	0.0383628702870577	1.07079725859981
GSM4216198	0	0	0.0347860786443565	0	0	0.400009817403504	0	0.0205121041090478	0	0	0	0.0183908473800175	0.0270132073704831	0	0	0.146873313012796	0	0	0	0.135375487159048	0.114959450677392	0.102079694243356	0.845	0.0127687438191348	1.08713164558578
GSM4216200	0.322037316325381	0	0	0	0	0.195678500897877	0	0	0	0	0	0.00449108218989751	0.0335853748381292	0	0	0.254945481588947	0.00532031431755008	0.0316510770674652	0.116518665547665	0	0.0357721872270877	0	0.989	-0.0450916322145462	1.11297031614903
GSM4216205	0.220432367277203	0	0	0.134479321921318	0	0.212564149460357	0	0	0.00938954765087235	0	0	0	0.0246369475011396	0	0.0229256782269743	0.189520679429819	0.0493356089280026	0	0.129506282383487	0	0.00720941722082703	0	0.804	0.0204813917611794	1.07687496135087
GSM4216208	0.27172340370748	0	0	0	0	0.360232663182912	0	0	0	0	0.0145206060473809	0	0	0	0	0.193546507181956	0.0268919631114371	0	0	0	0.116248271422822	0.0168365853460118	0.939	-0.0145359526064198	1.10725698947012
GSM4216211	0.074986647119633	0	0.00743563296501083	0.123293204005547	0	0.189230112176165	0	0.0282773288767946	0.0690918872907421	0	0.0403376536741437	0	0.0907983269119757	0	0.0123177240729395	0.281469411141806	0	0	0.0827620717652423	0	0	0	0.869	0.00885829891145147	1.07996047141046
GSM4216212	0.209958912100477	0	0.00511471841034194	0	0	0.275840124021806	0	0	0.0264191904788134	0	0	0.0159660713528993	0.0605824284093012	0	0	0.255305194843371	0	0	0.143565804264015	0	0.0072475561189751	0	0.956	-0.022434201669039	1.09412376675107
GSM4216213	0.209024677731129	0	0	0	0	0.31614783859277	0	0	0	0	0	0.0482591054052854	0.0478705264775967	0	0	0.274631862222927	0	0	0.0187247422433592	0	0.0633989729536099	0.0219422743733218	0.871	0.00846040078607315	1.08780442463478
GSM4216214	0.184335271859346	0	0	0	0	0.418302080755263	0	0	0.00448973323562325	0	0.0124181864050983	0	0.0723931959975535	0	0.0134166381061376	0.207525053847502	0.00496722946431173	0	0.0387562867802103	0	0.0433963235489549	0	0.99	-0.0463097758428871	1.11225056900167
GSM4216216	0.143342652345203	0	0	0	0	0.255658545506589	0	0	0	0	0	0.0714458194816991	0.190854457042665	0	0	0.259011971930468	0	0	0.0796865536933751	0	0	0	0.434	0.0718116677954381	1.05785553251428
GSM4216224	0.168161625976355	0	0	0	0	0.380964068110069	0	0	0	0	0	0	0	0	0	0.228075331918475	0	0	0.0778691475767314	0	0.0905109834742523	0.0544188429441165	0.944	-0.0161595986345763	1.09513850830723
GSM4215881	0.23878274956807	0	0.0397016984054741	0	0	0.218838812858245	0	0	0	0	0.0303818587820162	0	0.00896487927093955	0	0.0149614943321726	0.176568524286003	0.122693991817254	0	0.149105990679826	0	0	0	0.149	0.112628363829035	1.03615369349821
GSM4215882	0.193598391308149	0	0.00621276728410023	0.00310952493614225	0	0.24572992318291	0	0	0.0398006698980788	0	0	0.0606999066362295	0.0847380962592038	0	0.02312396290427	0.206287527455678	0	0	0.136699230135238	0	0	0	0.676	0.0417541897061857	1.06458946146492
GSM4215883	0.141940213323658	0	0	0	0	0.390855260148048	0	0	0	0	0	0.00519006265720983	0	0	0.0073462909276685	0.223090010361971	0.0806707065786771	0.002834932299825	0.047429915050975	0	0.0326712880696156	0.067971320582351	0.64	0.046687642915157	1.06848545605242
GSM4215884	0.156327457288126	0	0	0	0	0.324796918291897	0	0	0.00118730271365075	0	0.0400215565715777	0	0.00879235928445225	0	0.00931307578683608	0.171566449029723	0.0388339589066676	0	0.244973741598774	0	0.00418718052829615	0	0.973	-0.0329857285092775	1.10084981758629
GSM4215885	0.276581112585945	0	0.0156440761101774	0	0	0.168376966818376	0	0.015343476786054	0	0	0.0223271991228989	0.0377441948484007	0.0510575419666934	0	0.00464394990097143	0.205474862776061	0.0548734085277434	0	0.129217813650322	0	0.00127979163076594	0.0174356052755911	0.436	0.0714368709533365	1.0567021094632
GSM4215886	0.339200525688444	0	0	0	0	0.301117482277914	0	0	0	0	0.021124892129316	0	0.00769360709928101	0	0	0.148831710975	0.024532822856229	0	0.1261692467879	0	0.0313297121859154	0	0.664	0.0433554269988127	1.08530499347172
GSM4215888	0.183603294155327	0	0	0	0	0.168093307356951	0	0.0912710581330931	0	0	0.0238158144710563	0	0.0757950598222536	0	0.0051740193914991	0.219899948658978	0	0	0.183028609626522	0	0	0.0493188883843202	0.724	0.0341561290645519	1.06776346602649
GSM4215889	0.197445235081373	0	0.0241853764967205	0.0816287603941681	0	0.182516139187993	0	0	0.00848158573579121	0	0.0425508080408493	0	0.0241045978318791	0	0.0119537861247842	0.224113480937752	0	0	0.193360918334223	0	0	0.00965931183446593	0.524	0.0627071980272552	1.05819629272304
GSM4215890	0.140441447921413	0	0	0	0	0.279266174580755	0	0	0	0	0.0319181551852606	0	0.0624259632649238	0	0	0.281122922106979	0.0149655189714989	0.0215063310278391	0.0930482221439463	0	0.062751412008208	0.0125538527891757	0.673	0.0419681490239031	1.06143073615711
GSM4215891	0.205316402149649	0	0	0.00497874175811501	0	0.217102392531446	0	0.000661900784979811	0	0	0	0	0.0223975363263094	0	0.0382459776473715	0.170776786791244	0.137476863558425	0	0.147753113834076	0	0.0531766192100599	0.00211366540832454	0	0.233252640246627	0.984811383789621
GSM4215892	0.156708202573765	0	0	0	0	0.262785729932172	0	0	0	0	0.0721144450808208	0	0.0943082108415761	0	0.0307850831257581	0.209835024670613	0.0183811239313292	0	0.138313198980593	0	0.0167689808633723	0	0.718	0.0352628819281265	1.06171560271734
GSM4215893	0.130799527384285	0	0	0	0	0.348423200125585	0	0	0	0	0.0376235633724036	0	0.0240264423406569	0	0	0.190850899559685	0.0168769831449545	0	0.149688424577384	0	0.0282083122614294	0.0735026472336165	0.923	-0.00835159907869692	1.0861992537243
GSM4215894	0.210879633985352	0	0.0233882918299914	0.136613695379524	0	0.172529910043474	0	0	0	0	0.008726960543543	0.00514129963631331	0.0259186107376522	0	0.018185277669602	0.248128063938765	0.0388967236761928	0	0.0844124408848252	0	0	0.0271790916747663	0.002	0.205743436547678	1.00021778894856
GSM4215895	0.217632514420683	0	0	0	0	0.272497745825686	0	0	0	0	0.0085394031119084	0.0353620879050453	0.0486490546002563	0	0	0.234577956340503	0.0707846442604073	0	0	0.083282902676747	0.0189919164566372	0.00968177440212668	0.791	0.0242624399276397	1.074332806453
GSM4215896	0.205707119295051	0	0	0	0	0.147888030948393	0	0.021741478964137	0	0	0.0738503377194124	0	0	0	0	0.336373082289895	0	0	0.165439964809712	0	0	0.048999985973399	0.635	0.0475633828381785	1.06668943213031
GSM4215897	0.160474310695931	0	0	0	0	0.353562828856428	0	0	0.00796115078687086	0	0.0349637501171169	0	0	0	0	0.254911504870468	0	0	0.116190700293502	0	0.0432340675438493	0.0287016868358327	0.977	-0.0343285502645964	1.09835474742553
GSM4215898	0.0507876036223311	0	0	0	0	0.31909801025734	0	0	0.0677993651202617	0	0.015771717920842	0.0241183623610946	0	0	0.0277721247894368	0.298997120310203	0	0	0	0.0578919517634247	0	0.137763743855066	0.845	0.0128952495991488	1.09143114511873
GSM4215900	0.274471000226681	0	0	0.0289740298533876	0	0.15472206160232	0	0.0177037645827647	0	0	0	0.014065872930464	0.0293658807941322	0	0	0.230444352411191	0.026612590689919	0.0452440233780946	0.140382811653355	0	0	0.0380136118776907	0.4	0.0759339732292058	1.054879225496
GSM4215901	0.132371757409351	0	0	0.0076921632573283	0	0.249815134671265	0	0	0.0605250727107386	0	0.0253774831331275	0.0334842179133544	0.031876998366723	0	0	0.252492544093261	0	0.0348109930414722	0.115666739936983	0	0	0.0558868954663961	0.249	0.0956081597661695	1.04176656175897
GSM4215902	0.245716279831877	0	0	0.0422439244974103	0	0.252157829321739	0	0	0	0	0.0318132388504118	0	0.040291454930264	0	0.0147794135685469	0.212162751397721	0.0370123624280142	0	0.0718133271288377	0	0	0.0520094180451785	0.227	0.100283531914523	1.04620164950732
GSM4215903	0.274364833015048	0	0	0	0	0.24764370815191	0	0	0	0	0.0521647084150865	0	0.00829957214686064	0	0.0166350468668121	0.189048724658053	0.0151703370188336	0	0.158803044118476	0	0.0319138319781185	0.00595619363080053	0.994	-0.0562266845611324	1.10952937049683
GSM4215904	0.24101966650934	0	0	0.00648159121035311	0	0.119192084370154	0	0	0	0	0.0432820662857678	0.00697604358297021	0.0339899175338683	0	0	0.269103428801784	0.0986407540817436	0	0.170892830385373	0	0	0.0104216172386449	0	0.230418403145198	0.990701538925176
GSM4215905	0.149766911099626	0	0	0	0	0.341658179591504	0	0	0	0	0	0.0325296378748049	0.0865911183857584	0	0	0.206436779355367	0.0194202076919922	0.00677799184934196	0.154002173725849	0	0	0.00281700042575616	0.545	0.0597939573695058	1.05920128180855
GSM4215906	0.129340999620433	0	0	0.0398676237948447	0	0.204530746800949	0	0	0.131207289449456	0	0	0.0272643466860901	0.109105171344723	0	0.0386707382706899	0.209252328197381	0	0	0	0.0971420321370607	0	0.0136187236983731	0.171	0.108192887574422	1.03900579721742
GSM4215907	0.177310978812704	0	0	0.0272763490709294	0	0.253056877191775	0	0	0	0	0	0.0405138256303177	0	0	0	0.348196146493595	0.005566435696057	0	0.091635219140683	0	0.0564441679639389	0	0.743	0.0306632951912601	1.0738115643148
GSM4215908	0.209247841429983	0	0	0	0	0.222202628047395	0	0	0	0	0	0.0422701981393698	0.0365375110679904	0.0111261558358654	0	0.215826026298052	0	0.00942100595304725	0.253368633228297	0	0	0	0.907	-0.00304250829679178	1.09094512528738
GSM4215909	0.196426718219209	0	0	0.047098422515528	0	0.3144972618422	0	0	0	0	0	0.0120872806506191	0.0288207988995258	0	0.0157270529132515	0.245931594497246	0	0	0.0432119369417296	0	0.0321777471464613	0.0640211863742305	0.845	0.0128252743383632	1.08506139165282
GSM4215910	0.215786201769913	0	0	0	0	0.307581416062797	0	0.00823590813140908	0	0	0	0.0105124888405223	0.0448050438030395	0	0.00623654673989023	0.229594804554574	0.0167036032562901	0.020343815214467	0.0769278061874121	0	0	0.0632723654396863	0.022	0.161448850502675	1.0209440774373
GSM4215911	0.263689050112625	0	0	0	0	0.286313769413186	0	0	0	0	0.00664009665557909	0	0	0	0.0316443288831525	0.156619102597343	0.11694114329624	0	0	0.0561768078308178	0.0302679617859811	0.0517077394250761	0.239	0.097374883764639	1.04748932881206
GSM4215912	0.254174352463188	0	0	0.0093908636226219	0	0.117976825237244	0	0	0	0	0.05307151179586	0.0740653795894112	0.0794096015715123	0	0	0.199017074024807	0.0450854738709348	0	0.109875958717685	0	0	0.0579329591067352	0.48	0.0673537934080007	1.06076060151318
GSM4215913	0.254304267942582	0	0	0	0	0.283961885889021	0	0	0.00109144252059166	0	0.0672209168750452	0	0.00253555334747044	0	0	0.179943836489651	0.0874792707735382	0	0.102243979291705	0	0	0.0212188468703958	0.488	0.0663424193449089	1.05941054785546
GSM4215914	0.279618261974544	0	0	0	0	0.239937998995028	0	0	2.00835288761787e-05	0	0.0496300514270171	0.00437789401311571	0.0221512635928253	0	0.0233424455446429	0.20657386994335	0.0792642488679324	0	0.078593344382371	0	0	0.0164905377302976	0.523	0.0627373500188105	1.06056923500673
GSM4215915	0.132799209161669	0	0	0	0	0.333327180783625	0	0	0.0346350205951186	0	0.0268931581636389	0.0509861343627225	0.0745324677879515	0	0	0.256611674879476	0	0.0243020182750645	0.065913135990733	0	0	0	0.835	0.015274849456172	1.07997873818862
GSM4215916	0.25248780314719	0	0	0	0	0.274597622569659	0	0	0	0	0	0.037295148566815	0.0616765318597572	0	0.0122130446168048	0.124809987989948	0	0.0121636838438142	0	0.153922927209203	0.029388042226025	0.0414452079707831	0.72	0.0348765213415418	1.0756697534039
GSM4215917	0.222817246645683	0	0	0	0	0.278565190840376	0	0	0	0	0	0.025103062365368	0.0392498482848584	0	0.0124649811310127	0.216075704019335	0	0.0549916178976814	0.12225608515029	0	0.00911548213243364	0.0193607815329623	0.159	0.110604316067305	1.03780118318205
GSM4215918	0.206659533493924	0	0	0	0	0.248634134775781	0	0.0172347195645797	0.0152925481149139	0	0	0.0275039697233113	0.0864281149892896	0	0	0.223284089356951	0.0903603741446882	0	0.040040646378346	0	0	0.0445618694582152	0.398	0.0760637821674087	1.05435984628005
GSM4215919	0.164000505467913	0	0	0	0	0.285602956252661	0	0	0	0	0	0.0437295331435491	0.0409548941439042	0	0.0163226931057184	0.173105462195181	0	0	0	0.237728227125312	0	0.0385557285657617	0.976	-0.0336658850909451	1.10460953259094
GSM4215920	0	0	0	0	0.0270338633517375	0.317114179758122	0	0	0.00187295404683295	0	0	0.0759606319095038	0.0545145900469157	0	0	0.224810652692167	0	0	0.163526690710995	0	0	0.135166437483726	0.991	-0.0479094042444157	1.11704163096119
GSM4215921	0.0732765178326258	0	0	0	0	0.301906692150587	0	0	0.0648847669462984	0	0.0133009301582022	0.0644467402246236	0.161806995888554	0	0	0.257046524723168	0.0368877087368008	0	0	0.0264431233391404	0	0	0.571	0.0555625641648525	1.06812248285692
GSM4215922	0.233404579335467	0	0	0	0	0.283109795933982	0	0	0.00606132975413164	0	0.0724154301156527	0	0	0	0.00184872275682024	0.127326399760982	0.0780761439400064	0	0.101100430841852	0	0.0501126098331292	0.0465445577279767	0.97	-0.0307872728989718	1.09410743087076
GSM4215923	0.28003773910732	0	0	0	0	0.287747764948012	0	0	0	0	0	0.0188165870188319	0.0565120448773857	0	0	0.168949463945152	0.101071662102233	0	0.0448525892405836	0	0.0420121487604815	0	0.714	0.0365634805531225	1.07519720285553
GSM4215924	0.189683338973152	0	0	0.0586208435414193	0	0.137604470187117	0	0.000602937176294156	0	0	0	0.0867020264758224	0.0705657430912675	0	0.0112533939273328	0.268612218570165	0	0	0.103354946208042	0	0	0.0730000818493875	0.661	0.044235296365753	1.0675785968029
GSM4215925	0.197442001945152	0	0	0.108615732601339	0	0.0859669285109264	0	0.0403743555763912	0	0	0	0.0722933605206856	0.0433424185156418	0	0	0.215002523855443	0.0433936451756356	0.0377550412245843	0.122755490090973	0	0	0.0330585019832276	0.302	0.0884216990071106	1.0432969105017
GSM4215926	0.174415453721812	0	0	0.0470173011047332	0	0.257675786840809	0	0.0101871324303165	0	0	0.0517316314927297	0	0.0565744391912484	0	0	0.213180759961648	0	0.00776379201718265	0.102240318402955	0	0.0494705930411098	0.0297427917954554	0.55	0.0590204930450558	1.0571003082786
GSM4215927	0.216986826598904	0	0	0	0	0.243763506971254	0	0	0	0	0.0235483982467184	0	0	0	0	0.314172394491168	0	0.0550184007639581	0.0860645132946756	0	0	0.0604459596333214	0.841	0.0134529196779395	1.07963173750709
GSM4215928	0.18138972778063	0	0	0.113610254637643	0	0.240388151524312	0	0	0.0209833520340523	0	0	0.0629898548838743	0.0318264243910798	0	0.0336460045921405	0.2096267711128	0	0	0.0703095403715814	0	0.0352299186718859	0	0.385	0.0782249024152927	1.05641836637851
GSM4215929	0.192187424982345	0	0	0.000828184398574579	0	0.26483609879736	0	0	0	0	0.0419779281415829	0	0.0206495419619499	0	0.0201985422772108	0.277292625917888	0	0.0150627662536195	0.126660524324845	0	0.0403063629446252	0	0.797	0.0230305535728695	1.07028972821772
GSM4215930	0.297870819081739	0	0	0.0591815647094904	0	0.214130511542916	0	0	0	0	0	0.0125416185980545	0.0176152603001856	0	0	0.163750133214283	0.0496152236774153	0	0.126556622629081	0	0.00602846640522521	0.0527097798416096	0.8	0.0215314755069036	1.08368961218994
GSM4215931	0.238243574685746	0	0.00731548608354798	0.127173029338861	0	0.105450785851614	0	0.0674857176149247	0	0	0.0102714529804006	0.0348036813164317	0.0701657017756178	0	0	0.220570283115167	0.0691956720654745	0	0.0321168220886757	0	0	0.0172077930835402	0.46	0.0692756659057187	1.05940670527901
GSM4215933	0.308457600066724	0	0	0	0	0.194089669213343	0	0	0	0	0.0559526696536049	0	0.0269089531052036	0	0.000761296439865734	0.176292968047584	0.0210203272381092	0.00638452066116213	0.147368213847094	0	0	0.0627637817273093	0.872	0.00809114827393043	1.08878149059702
GSM4215934	0.135467758701681	0	0	0.0767787832896971	0	0.296053376344897	0	0.0266809314136505	0	0	0	0.0161782536852403	0.0927429537746525	0	0.0292887014176025	0.23990708651832	0	0	0.0869021548542603	0	0	0	0.456	0.0697964518374624	1.0568989958777
GSM4215935	0.246501557969516	0	0	0.0262735572226454	0	0.212160828967005	0	0	0.0854254689665476	0	0.00815647916900252	0.0118230116759604	0.0746122739772356	0	0.000944998209523428	0.232342183014972	0	0	0.0699999776817051	0	8.84115875913599e-05	0.0316712515582953	0.394	0.0766433718603008	1.0589099587502
GSM4215936	0.104585109946171	0	0	0.0157168117658413	0	0.219547186142318	0	0	0	0	0.0499010954460911	0	0.036373943784309	0	0	0.295506973458353	0	0.0180689829882264	0.102746041869731	0	0	0.157553854598959	0.004	0.197848863401197	1.00965026635244
GSM4215937	0.189875274102173	0	0	0.0327465791315676	0	0.284229804496069	0	0	0	0	0.0649001023276034	0	0.0967118813689374	0	0	0.160217782746163	0.00988046158300342	0	0.110319729311897	0	0.0436020114294144	0.00751637350317213	0.996	-0.0635565026787185	1.10607292632575
GSM4215938	0.198741154927176	0	0	0.121247205528469	0	0.0813338032429369	0	0	0.00650109388316939	0	0.0873206830280565	0.00915972149228334	0.0512654842067476	0	0.0234676108182725	0.190608405763244	0.0404439901170016	0	0.157413558930636	0	0	0.0324972880620072	0.127	0.116873506620153	1.03338851417606
GSM4215939	0.190907610487647	0	0	0.105534541391714	0	0.229355616664636	0	0	0.0585810989173049	0	0.033531030690721	0.00144521354103359	0.00335954604366627	0	0.013715516246436	0.193196182487387	0	0	0.157826430810829	0	0	0.0125472127186256	0.893	0.00149412364931632	1.08816998707636
GSM4215940	0.274115677861652	0	0	0	0	0.241888605646894	0	0	0	0	0.025431717726349	0	0.0321759695517875	0	0	0.212751401122787	0	0	0.18278483441388	0	0	0.0308517936766512	0.841	0.0135440157054433	1.08595388427168
GSM4215942	0.258243772477367	0	0	0.034543362200786	0	0.0975064253442849	0	0.0275004006521243	0	0	0.04504600418608	0.107913626315158	0.0382442609495798	0	0	0.191589139103585	0.00924068839606532	0	0.131207532292424	0	0	0.0589647880825457	0.659	0.044402624280529	1.07513240302908
GSM4215943	0.248860107656414	0	0	0.0177195728713414	0	0.219448332788859	0	0	0	0	0	0	0.0237457567334506	0	0.0157842188480846	0.240482712762474	0.0471429685043036	0	0.165629872042989	0	0	0.0211864577920842	0.24	0.0972799165807488	1.04665902716248
GSM4215944	0.0749560480248232	0	0	0.11151973112841	0	0.244316057581422	0	0.0225595393312398	0	0	0	0.0139358374141036	0.124036670128394	0	0.0575052548144259	0.183164673177706	0.0793914823405063	0.0069633428155912	0.0816513632433782	0	0	0	0.029	0.154159894771976	1.01791455068706
GSM4215945	0.191964645203999	0	0	0	0	0.355864864407327	0	0	0	0	0	0.030322824119532	0	0	0	0.284595512570107	0	0	0.0633297545064899	0	0.043173412629629	0.0307489865629157	0.866	0.0097305942516567	1.08653808028674
GSM4215946	0.25009154807206	0	5.5127259169647e-05	0.0335875735663358	0	0.220748178541821	0	0.000622620993176568	0.00145022757338273	0	0.0626542984498468	0	0.047756493994713	0	0	0.152824022531182	0.105419936262164	0	0.111849686326779	0	0	0.0129402864293692	0.147	0.113045334724782	1.0371299681162
GSM4215947	0.126991064560561	0	0	0.0383077364518993	0	0.182504227819587	0	0	0.0984954323773025	0	0.0261896182267302	0	0.0377446682619911	0	0.00634686587991107	0.223106220775521	0.0682722269113362	0.0115711273864306	0.1743143075557	0	0	0.00615650379302931	0.141	0.114541616221964	1.03176017663096
GSM4215948	0.223200504539865	0	0	0.0479449604304749	0	0.196226446112934	0	0	0	0	0.110457663612893	0	0.0142246248266727	0	0.040594092515288	0.154261344489248	0.072905787718391	0	0.11741544699153	0	0.0227691287627043	0	0.868	0.00907810575830003	1.07572919542235
GSM4215949	0.156397626511291	0	0	0	0	0.308105430574739	0	0	0	0	0.00904667307518437	0	0	0.00508564347375999	0.0190586539375715	0.177496745518569	0	0	0.166515692019107	0	0.0430647386557628	0.115228796234015	0.303	0.0881948201459107	1.05070214119412
GSM4215952	0.153796375590448	0	0	0	0	0.206675357650276	0	0	0	0	0	0.0741954291797425	0	0	0.0254674757036697	0.261143935779353	0	0	0.144318543545731	0	0.0261703085892304	0.108232573961549	0.512	0.0639521681300398	1.0576121395084
GSM4215953	0.207995410530618	0	0	0	0	0.290381575594196	0	0	0	0	0.0506016736566837	0	0.0381896221238891	0	0.00704401988345744	0.149349919110235	0.0628623213049219	0	0.172864352788479	0	0.0151420595413668	0.00556904546615234	0.803	0.0206937453135643	1.0727720725932
GSM4215955	0.230902096294186	0	0	0	0	0.25133119878806	0	0	0	0	0.0255255958886892	0.0310947486566233	0.0188135770727323	0	0.0298098353861981	0.15284121474146	0.0382409941120138	0.0287042729781151	0	0.152413838589512	0	0.0403226274924108	0.663	0.0435619438176199	1.0660209592799
GSM4215956	0.15830467928916	0	0	0.0590356120245467	0	0.0815697813076706	0	0.0355260835980869	0.0251425980181999	0	0.0969607997287343	0	0.0289303887775428	0	0	0.257434099512693	0.0239444802494083	0.0205430139627733	0.212106242977759	0	0	0.000502220553425746	0.778	0.0261528881389148	1.06952749954795
GSM4215957	0.173764679169621	0	0	0	0	0.335423560907481	0	0	0	0.0130849309392874	0	0.000822041518623149	0.011480216655226	0	0	0.370758551725208	0	0	0.026379568757512	0.00156724496582001	0.0573308508398984	0.00938835452132334	0.458	0.0696456866843539	1.06604067265507
GSM4215959	0.209000890432473	0	0	0	0	0.291788617829389	0	0	0	0	0.019298277602897	0	0	0	0.00892448491413472	0.260201719153842	0	0	0.111020296515235	0	0.021586189984103	0.0781795235679253	0.627	0.0484350068981843	1.06693579372124
GSM4215961	0.281903692761812	0	0	0	0	0.243183724687674	0	0.0541774771050925	0	0	0.0307871450716211	0.00771952460050568	0.00227772520613583	0	0	0.196969125556175	0	0.0242327597270997	0.0880142148150788	0	0.0420784158508475	0.0286561946179578	0.984	-0.0397690221774162	1.10569521113279
GSM4215962	0.267530939653197	0	0	0.0440547825780682	0	0.253379427030938	0	0	0	0	0.0479734730517377	0.0095759429188354	0.0135093163167619	0	0	0.160394793652124	0.0645181583356141	0.00196021600000726	0.120139922142769	0	0.00905119772986072	0.00791183059008549	0.937	-0.0123987618878077	1.09353912988705
GSM4215963	0.218471280351905	0	0	0	0	0.175911940633724	0.0125657803441081	0	0	0	0.058678636805034	0	0.0402046688682351	0	0.0295927349188974	0.209246446379395	0.0511713143190155	0	0.162816711950651	0	0.0413404854290346	0	0.874	0.00634654701145643	1.07253591685362
GSM4215964	0.208574833694173	0	0	0.0244697501743343	0	0.261533811819774	0	0.0595594417801808	0	0	0.033433904787689	0.0230171777518165	0.0528771308644649	0	0.034911689337096	0.113629369642202	0.135242248951568	0	0.0263981351112716	0	0.026352506085431	0	0.652	0.0453026404380667	1.06361108942626
GSM4215965	0.13175100838549	0	0	0	0	0.301322160913384	0	0	0	0	0	0.0652763764670463	0	0	0	0.273474139308104	0	0.0614698005528635	0.068225172935503	0	0	0.0984813414376089	0.879	0.00522725714235971	1.08258709995977
GSM4215966	0.259727245361574	0	0	0	0	0.223705756853335	0	0	0.0148294251464588	0	0.0482821770249131	0	0.0521133796860082	0	0	0.228015763588072	0.0285397148262472	0	0.0977077355774147	0	0.000726810692868652	0.0463519912431081	0.716	0.0355831657744815	1.07206745195546
GSM4215967	0.176341530591004	0	0	0	0	0.35590643185072	0	0	0.00153755700029982	0	0.0130472733862271	0	0.0247317843725243	0	0.0570965637302802	0.247541624089689	0.0253281660998803	0	0.076734699418078	0	0.0146620699715465	0.00707229948975125	0.778	0.0260474763028968	1.07401629999024
GSM4215968	0.237004993566228	0	0	0.0343243668328649	0	0.209044007766176	0	0	0.000379180846731232	0	0.0240616970450049	0.052275594739365	0.0303909585937581	0	0	0.228781775946899	0.0397173895444902	0	0.144020035118483	0	0	0	0.407	0.0754675813471841	1.05527803880691
GSM4215969	0.309412032835583	0	0	0	0	0.277809607623755	0	0	0	0	0.000710864886909059	0.028190418056797	0.0208724112497485	0	0.012625256036861	0.181901351983223	0.0243100826385916	0	0.122117648504377	0	0.0029945926815885	0.0190557335025659	0.584	0.054338915094837	1.07277408693719
GSM4215970	0.0936191786784044	0	0	0.14196982111136	0	0.195997281372141	0	0.0189656148395492	0.0423028361009645	0	0	0.0365702615763914	0.0395448613019518	0	0.0307189690878025	0.188129304242745	0.0718367818096241	0.022316677368623	0.0890437511236836	0	0	0.0289846613867596	0.023	0.160529125807446	1.01555274569799
GSM4215971	0.293738801524154	0	0	0	0.0154011346961082	0.0811322705837595	0	0	0	0	0.0619819557315788	0.0106570571537078	0.0252923737411577	0	0.00925922542218154	0.243540394770471	0.130798433024597	0	0.0928122918365494	0	0.0353860615157344	0	0.967	-0.0272981532371158	1.09668813985361
GSM4215972	0.245215956181613	0	0	0	0	0.213904146256475	0	0	0	0	0.0126651111421963	0.0604910978348271	0.014645591757147	0	0.0170394552137423	0.190212737356665	0.0691942028218852	0	0.143940608118014	0	0	0.0326910933174347	0.933	-0.0113310521615221	1.08579652368016
GSM4215973	0.153294380141468	0	0	0	0	0.234831509192169	0	0	0.0302517530060441	0	0.0556875118053401	0	0.0401181028850022	0	0	0.239249307715119	0	0	0.192476322893033	0	0	0.054091112361824	0.687	0.0404063644131251	1.06550888391786
GSM4215974	0.216607597663317	0	0	0	0	0.314470254056046	0	0	0.0215758945342159	0	0.000183580622479673	0	0.0455848112427434	0	0.0485505136253403	0.167662318538251	0.088164027646375	0	0.0937527705844544	0	0.00344823148677835	0	0.00700000000000001	0.182968354948975	1.00907239201869
GSM4215975	0.238248929620222	0	0.0129387169870934	0.0357765549920127	0	0.214244703092484	0	0	0	0	0.00700050906192625	0	0.0418174115015182	0	0.0660681225879551	0.135882087640594	0.10022514910906	0	0.138040765862116	0	0	0.009757049545019	0.13	0.116127316853034	1.0340455849226
GSM4215977	0.281569238588754	0	0	0	0	0.198711174901551	0	0	0	0	0.0273900172827549	0.0283971240201777	0.0328979650569321	0	0.00419816239097901	0.177930232158482	0.0512733265902282	0.0231776344718895	0.146320450023217	0	0	0.0281346745150345	0.89	0.00315924236362824	1.08328698383984
GSM4215978	0.136017935036017	0	0	0	0	0.279271139402882	0.00475578149553474	0	0.0101719424198223	0	0.0512472270089781	0.0274945553948637	0.122585462640031	0	0.0192375858773416	0.176890565629657	0.0445166526846567	0	0	0.0375842795634362	0.044937512713379	0.0452893601334007	0	0.321330319566866	0.950124045658917
GSM4215979	0.172546156614789	0	0	0.0592230426885151	0	0.181098636827581	0	0	0.0159179735942645	0	0.00240175739696723	0.0305745181991027	0.0926484047772751	0	0.0167414800155163	0.287425777529716	0	0	0.105241650150583	0	0.0341043303375288	0.00207627186816045	0.585	0.0540596068250092	1.05849171253859
GSM4215980	0.254281805834905	0	0.00751249899204683	0.046989728413832	0	0.121006009012403	0	0.00113545435217128	0	0	0	0.0494211306461129	0.0430377600681874	0	0.00154766726676366	0.252588770711597	0.0760003285407501	0	0.145012480066087	0	0	0.00146636609514505	0.00600000000000001	0.189720833406144	1.00786540329577
GSM4215981	0.214563791714423	0	0	0.075296165996497	0	0.154012291717958	0	0	0.0211537880506124	0	0.087142249015593	0	0.089142828212321	0	0	0.256268382203589	0	0.018687499748421	0.0451698494795745	0	0	0.0385631538610098	0.356	0.0823412534290548	1.0531186423274
GSM4215982	0.238266238864291	0	0.0895552558279695	0	0	0.260009640427133	0	0	0	0	0.00126256858993503	0.00220790094706809	0.0470447480342537	0	0.00831489585549387	0.225515374744364	0.0569553446461328	0	0.0669631194044962	0	0.00200849413699496	0.00189641852186796	0.03	0.153387937756926	1.02633425738058
GSM4215983	0.184301362342066	0	0	0	0	0.267031546502131	0	0	0	0	0.0462610440672742	0	0.0266562063434466	0	0	0.243824844939813	0.0363359941454441	0.0415181478137581	0.132203753541908	0	0	0.0218671003041589	0.691	0.0397510797964333	1.06194511321594
GSM4215984	0.236358966817753	0	0	0	0.00855830588393342	0.201264818475873	0	0	0	0	0.0385601755669733	0.0313090146220529	0.0549631857932445	0	0.0129812813458384	0.198548183932562	0.0724602829675836	0	0.116287189569583	0	0.0287085950246032	0	0.989	-0.0451622256919499	1.09481808181098
GSM4215987	0.251435744352806	0	0	0.0749768902521835	0	0.201493306137971	0	0	0	0	0.0381397959850341	0.0142566005696757	0.0656738994519903	0	0.00147668484158978	0.144392134498263	0.0892628140196939	0.0270543812991882	0.0786873127496941	0	0.0131504358419098	0	0.854	0.011571035082193	1.07714681009879
GSM4215988	0.19665420738744	0	0	0	0	0.290151144706746	0	0	0	0	0	0.0960662414069796	0.092435736190808	0	0.0107280366693637	0.181437795279753	0.0896171166080919	0	0.0429097217508181	0	0	0	0.796	0.0231616386509014	1.07568688420303
GSM4215990	0.247050232254226	0	0	0	0	0.27251420091429	0	0	0	0	0.0772095864039384	0.00401287718870518	0.0188959753214459	0	0.0054882688164678	0.172726440653996	0.006146676104591	0	0.126408697696528	0	0.0281693411018681	0.0413777035439434	0.969	-0.029228425178055	1.09778114818558
GSM4215993	0.268550804656595	0	0	0.0445246222055556	0	0.142114734931453	0	0.0347419229369341	0.0395230661701085	0	0.0253698045714136	0.0301722533715981	0.113037206874964	0.0160208865765317	0	0.172234128175097	0	0	0.0374922593240958	0.0050585356138016	0	0.0711597745918514	0.112	0.120327143510907	1.04415924409779
GSM4215995	0.287319056616205	0	0	0	0	0.25668411689522	0	0.0303609363678186	0	0	0.0458581096873751	0.0409009312506952	0.0163903925841019	0	0	0.161332932915883	0.0687062318043452	0	0.0410333360739131	0	0.0127340325763287	0.0386799232281129	0.953	-0.0202208968108662	1.10229546154705
GSM4215996	0.269010636067894	0	0	0	0	0.183459045331341	0	0	0	0	0.0272066578417203	0.0623384573012874	0	0	0	0.407227129486644	0	0	0	0	0.0181501190404937	0.0326079549306186	0.965	-0.0264275194831595	1.11626432057725
GSM4215997	0.259132046924962	0	0	0.0636105337022875	0	0.21021220502604	0	0.021189714005696	0	0	0.0193378093820209	0.0242239607273396	0.0338893050044649	0	0.030414138809081	0.155546383671231	0.102851577633149	0	0.0690159716050901	0	0	0.0105763535086378	0.67	0.0428612739205427	1.06684321585922
GSM4216000	0.182607717839615	0	0	0	0	0.170456080846213	0	0	0.0383449871269823	0	0.0292519180264226	0.0235242492754165	0.0188698284791331	0	0.0165026882311814	0.241608057855935	0.0892052516498355	0	0.0725164111396651	0	0	0.117112809529601	0.295	0.089272644215253	1.04779186601499
GSM4216002	0.16649296881708	0	0	0	0	0.229899023982191	0	0.0822090984152533	0	0	0.0137223894845783	0.0416934465644477	0.111072419971952	0	0	0.301098337675504	0	0	0.0514271206220465	0	0.00238519446694823	0	0.705	0.0376141258739148	1.07125417234053
GSM4216003	0.248721403498701	0	0	0	0	0.191099486990192	0	0.00392634314920155	0	0	0.0101772160038942	0	0	0	0.0654782895123281	0.226346972433155	0.0604307222217255	0	0.172815982600026	0	0.0210035835907761	0	0.0620000000000001	0.13723226661004	1.02913345487953
GSM4216006	0.269286498608546	0	0	0.00657214425823546	0	0.181750091839151	0	0.0396281840613512	0	0	0.0305237377931366	0	0.00197264841076754	0	0.00887550583910454	0.260340628686966	0.0906279707973171	0.00347106597412636	0.0989292411474328	0	0.00802228258386501	0	0.482	0.0670740333933563	1.0586568926143
GSM4216011	0.180947394313856	0	0	0.146252077642464	0	0.102471422181325	0	0	0.103318246541964	0	0.0888787719940086	0	0.0262671270292006	0	0.00240631417624519	0.204111488571161	0.0270142566355339	0	0.118332900914243	0	0	0	0.692	0.0395901715228979	1.07021903195217
GSM4216013	0.404962547238422	0	0	0	0	0.0430662369425598	0	0	0	0	0	0	0.0852025034418499	0	0	0.286112232284063	0	0.0681692813310598	0	0	0.112487198762046	0	0.79	0.0247468053488271	1.11013742172354
GSM4216019	0.153522611522274	0	0	0.00504705085353214	0	0.331504873353677	0	0	0	0	0.0163279175934036	0.11961429539708	0.0730018743128229	0	0	0.263278813093262	0	0	0	0	0.0377025638739476	0	0.994	-0.0558701306408301	1.12250777543817
GSM4216020	0.0605773496838641	0	0	0.104916712877094	0	0.198567342121351	0.072944674123442	0.106342494952319	0.0443950592604412	0	0	0.0212819413482457	0.0736521660808776	0.0359305405816267	0.070634437981539	0.136137428819614	0.0645675012014311	0.0023431998100753	0.00770915115807938	0	0	0	0	0.344656791482353	0.941039729812332
GSM4216026	0.263823126755333	0	0	0	0	0.183506771687614	0	0	0	0	0	0.0797535969705348	0	0	0.0121225726512197	0.177521735241192	0.122041332449387	0	0.12223344981033	0	0	0.0389974144343888	0.994	-0.055967722859061	1.10389580636454
GSM4216033	0.313313083209724	0	0	0	0	0.171549417082527	0	0	0	0	0.0683214340357313	0	0.0352497331209412	0	0.00228618137076457	0.185318339128064	0.0753483837894199	0	0.13383995116845	0	0	0.0147734770943778	0.994	-0.0557185103295613	1.11092695472112
GSM4216041	0.325069854411654	0	0	0	0	0.22876119158765	0	0	0	0	0	0.0754501054383148	0.010903644393088	0	0.0214299288722366	0.189450322967539	0.0788486203557659	0.00610245916232458	0	0	0.0639838728114274	0	0.993	-0.0539291832226474	1.12121497591712
GSM4216052	0.253912077042869	0	0	0	0	0.196515657121639	0	0.0788071608636554	0	0	0	0.0840312194615755	0.0341066501815136	0	0.0249611305172972	0.187850619746731	0.0625627773090107	0	0.0521825119431439	0	0	0.0250701958125654	0.918	-0.00705950640557515	1.08885416872807
GSM4216055	0.223196242127	0	0	0	0	0.14061380157117	0	0.0174478639428019	0	0	0.0851228008708914	0	0	0	0	0.348358456788621	0	0	0.142019918101395	0	0	0.0432409165981212	0.79	0.0243806096501611	1.07735395326705
GSM4216057	0.243309113929202	0	0	0	0	0.215400346698553	0	0	0	0	0.0435196310728213	0.0184214868215701	0.0150315033625989	0	0.00815639112614069	0.205048135800434	0.0739726190963664	0	0.140866810647106	0	0	0.0362739614452076	0.953	-0.0204040935972706	1.08843052461177
GSM4216058	0.26882489919624	0	0	0	0.000115315371738986	0.12820648906919	0	0	0	0	0.00721432682840073	0.0222084197371779	0.0481079399773155	0	0.00261148716079723	0.221838358019451	0.129646817918893	0	0.145203045198778	0	0.00589405260912929	0.020128848912888	0.743	0.0305970950515045	1.0725050150073
GSM4216059	0.30986142176638	0	0	0.0489997945311702	0	0.120394612083286	0	0.0492346393486115	0	0	0	0.0686037761580521	0.0453291617031715	0	0	0.199782385366821	0.0045164654113412	0.0465225484515278	0.0406935750083322	0	0	0.0660616201713073	0.397	0.0761254570358504	1.06346110709079
GSM4216060	0.35421362528896	0	0	0.0867725895032968	0	0.156226783722012	0	0	0.0199661345877013	0	0	0.0233622423914437	0.0339754304682204	0	0	0.191408493140249	0.00211568523509091	0	0.120349311099463	0	0.0116097045635627	0	0.902	-0.00142877154588285	1.1047559799627
GSM4216062	0.184975951389506	0	0	0	0	0.277868037449377	0	0	0	0	0	0.059362079975743	0.076702395204094	0	0.0338093362080129	0.282392636911313	0.047998625595597	0	0	0	0.0243546527559047	0.0125362845104522	0.641	0.0465166794239873	1.06842498051824
GSM4216065	0.188521289860989	0	0	0.0489236307607118	0	0.26677710274484	0	0	0.00411172628951953	0	0	0.0284945200269753	0.00474797521915818	0	0	0.284425101658929	0	0	0	0.0882323915267684	0	0.0857662619121093	0.547	0.059254470421228	1.06737013828445
GSM4216066	0.332851511696675	0	0	0.0311819055696282	0	0.145383841329029	0	0	0	0	0.0285139620984264	0.0537186937725821	0.0296247452399794	0	0.0130289390472788	0.188967720752999	0.0549641241435406	0	0.0785937874280032	0	0.0106093342220035	0.0325614346998554	0.92	-0.00744895405850731	1.09761126529928
GSM4216067	0.205555702561871	0	0	0.075424700474917	0	0.269610722779716	0	0	0.0365862561465864	0	0.115589045565648	0	0.0828576178637404	0	0	0.214375954607521	0	0	0	0	0	0	0.912	-0.00523542500319146	1.10425511456753
GSM4216071	0.228661641527962	0	0.0291572612496545	0	0	0.314855476297585	0	0	0	0	0	0.0246661621108341	0.086585416006948	0	0.0494020821113102	0.188620704885988	0.0585644988779267	0	0.0130589271241726	0	0	0.00642782980761813	0.004	0.193940075070716	1.00848228989303
GSM4216072	0.209601538000426	0	0.00928727246937198	0	0	0.24112855478842	0	0.0419721788188598	0	0	0.0854614462542087	0.0148677150856368	0	0	0.0172720885348813	0.257937669776387	0.0333870056024654	0	0.0333921480150477	0	0.0363827153597179	0.0193096672945762	0.865	0.0101131221820529	1.08050387795909
GSM4216073	0.166576182594667	0	0	0.0366948789056433	0	0.254230913708359	0	0	0	0	0.076290874549812	0.0211427059448412	0	0	0	0.248078562919878	0	0	0.0764638028830265	0	0.081510333853138	0.0390117446406351	0.972	-0.0326921434391922	1.09527513080932
GSM4216074	0.240048754145343	0	0	0	0	0.235828041048129	0	0	0	0	0	0.0197801864026365	0	0	0	0.266683309210171	0	0.0372061006581727	0.191795088307525	0	0.00865852022802288	0	0.947	-0.0175619751607987	1.09463675627506
GSM4216076	0.152536049241195	0	0	0.00383635115717555	0	0.199424121338905	0	0	0	0	0	0.129726673058212	0.042371165114829	0	0	0.258391233928204	0.00634204210332222	0	0.207372364058158	0	0	0	0.817	0.0180554166848577	1.08095992021457
GSM4216080	0.137360885189873	0	0	0.0722217030443991	0	0.174157960374722	0	0	0.0706020556633669	0	0.115893555614631	0	0.0203450699907654	0	0	0.209837265233146	0	0	0.121605391670526	0	0	0.0779761132185698	0.62	0.0489096231425479	1.0657268752335
GSM4216091	0.29410085889326	0	0	0	0	0.225040289037486	0	0.006127470401906	0	0	0.0349276889233302	0.025192231485482	0.032562562739992	0	0.0207292829597284	0.208688556712486	0.053690592692045	0	0.0433601690057091	0	0	0.055580297148575	0.763	0.0282618408568387	1.07981626885248
GSM4216092	0.0501006676732628	0	0	0.0552708561442123	0	0.163500376544546	0	0	0.107545154253284	0	0.166476426405444	0.0405937458646916	0.133058396354017	0	0	0.202179091053563	0	0	0.0812752857069795	0	0	0	0.529	0.0619265306900102	1.07307222157248
GSM4216096	0.173068941010277	0	0	0	0	0.286012411626165	0	0	0	0.0309322543258222	0	0.013166378312569	0.0653412790391469	0	0.0140422333477569	0.183122171470399	0	0.0491648337849788	0.0636329816241557	0	0.0523306423698023	0.0691858730889285	0.923	-0.0084324536182276	1.08334902027209
GSM4216103	0.183554222694988	0	0	0.000825114800253644	0	0.233155178384315	0	0	0	0	0.112272326140719	0	0.0137212515479565	0	0	0.276280082322001	0	0.00772989968414402	0.116252184825518	0	0.0140616555063908	0.0421480840937159	0.81	0.019586963750311	1.07410763690535
GSM4216117	0.265079292643541	0	0	0	0	0.229156222511987	0	0	0	0	0.0424983378970325	0	0.0629812508300504	0	0.0110704879075898	0.154443390851022	0.13416230665162	0	0.0687712360289344	0	0.0318374746782217	0	0.638	0.0470941993685449	1.06240717788178
GSM4216127	0.225589218979349	0	0	0	0	0.270401792287136	0	0.00598301051502115	0	0	0.017960953731149	0.0595673592700732	0.0354154266917703	0	0.0112032733712223	0.1992717137906	0.064795939669066	0	0.0848894537575702	0	0	0.0249218579370423	0.956	-0.0222557140904552	1.09141525546896
GSM4216128	0.0462999190687129	0	0	0	0	0.296450454005778	0	0	0	0	0.00410387757201052	0.0958843964229962	0.143873735958224	0	0.0369854553220191	0.322693230552693	0	0	0	0	0.0537089310975667	0	0.213	0.102101595804918	1.0505426009573
GSM4216130	0.133396623082532	0	0	0.0302309507726311	0	0.140371791760004	0	0.092798821052836	0	0	0.0741459110443747	0.0338515926049194	0.109183093928565	0	0	0.245264429281491	0	0.0210460267646982	0	0.0586162077416094	0.0610002312104177	9.43207559215829e-05	0.35	0.0831783742572257	1.04664042663828
GSM4216140	0.299302949710472	0	0	0.00631717686981813	0	0.162970558902817	0	0.0300382493288146	0	0	0.0682031600831577	0	0.0419189469364094	0	0	0.214966595661366	0.0451010803650696	0	0	0.106833815128359	0	0.024347467013717	0.86	0.0109061897861027	1.08628610343079
GSM4216143	0.220454919360125	0	0	0	0	0.407643032860011	0	0	0	0	0	0	0.00908384985983372	0	0	0.173894564816005	0.0305546151818446	0	0.102955590089428	0	0.027693461104139	0.0277199667286139	0.975	-0.0335355540420453	1.10795874583793
GSM4216155	0.187457815329895	0	0	0	0	0.280174522236025	0	0	0.0639785683381057	0	0	0.0580518985329725	0.0247277770776538	0	0	0.231780475432708	0	0.00979070913999467	0.144038233912646	0	0	0	0.836	0.0150019279519227	1.08044189904693
GSM4216158	0.192805416099814	0	0	0	0	0.346183903577286	0	0	0.0211956867942851	0	0.0198532491254328	0	0	0	0.00817245697729332	0.228559528968885	0.0775524960744944	0	0.104822143976569	0	0.000855118405940413	0	0.815	0.0184799384369541	1.07833477061159
GSM4216165	0.249825134823595	0	0	0	0	0.214417886354744	0	0.0592115839594987	0	0	0	0.0754118712434946	0.0326210138272308	0	0.0159828522202881	0.141111309483397	0.0878832577357976	0	0.0390884684096657	0	0.0478886365744616	0.0365579853678272	0.996	-0.0628773528561651	1.10817379179907
GSM4216166	0.131072734048684	0	0.0595569657478814	0.0741385808889841	0	0.0787820757265479	0	0.0598751866853561	0.0427595521431775	0	0.0916070531210733	0.0138841250086002	0.156629939087478	0	0	0.177510677272457	0	0	0	0.0791518571686659	0	0.0350312531010953	0.532	0.0613090158716746	1.05715335345125
GSM4216167	0.243565776085271	0	0	0	0	0.126260504036806	0	0	0.00979909369838531	0	0.00712194651148617	0.0467664724927537	0.00946862117090381	0	0	0.375392214542119	0.0334011595529262	0	0.0998634223801491	0	0	0.0483607895291993	0.414	0.0747193026474225	1.06224157376497
GSM4216168	0.0627576192332626	0	0	0	0	0.423493621049554	0	0	0	0	0	0.0219780224376425	0.114257217250224	0	0	0.284993011487773	0	0	0	0	0.0622002481424766	0.0303202603990672	0.558	0.0575449365149303	1.0742887410076
GSM4216180	0.178005526816816	0	0	0	0	0.339863774727623	0	0	0	0	0.0255061860931994	0	0	0	0.00411348185200518	0.300620515037574	0.0164678552725482	0	0.07204970977436	0	0.0269587565498043	0.0364141938760712	0.903	-0.00190573294067808	1.08777793092421
GSM4216181	0.174182519140953	0	0	0.0174174411624069	0	0.240462537875699	0	0	0.0025086815937205	0	0.106402146893038	0	0.0573948068435313	0	0.0147067672730837	0.344004687167521	0	0	0.0347436882876721	0	0	0.00817672376237452	0.895	0.000654612687225913	1.08816599107788
GSM4216182	0.197155482747243	0	0	0	0	0.372493712011263	0	0	0	0	0.0182207706524243	0	0	0	0	0.206776223594361	0.048604449242352	0	0.0718312634461657	0	0.0720674985598863	0.0128505997463046	0.912	-0.0053957502917975	1.08931003459202
GSM4216183	0.242462425009215	0	0	0.093240466199834	0	0.056612121776662	0	0.111522880400098	0	0	0	0.0852104975008808	0.0364783659566771	0	0	0.222463218572353	0.0319554507355591	0	0.103585522228645	0	0	0.0164690516200761	0.483	0.0669803519356253	1.05948042054484
GSM4216189	0.0955670303900709	0	0.0335630952647517	0	0	0.338878865997073	0	0	0	0	0	0.0625321342632365	0.02441125403246	0	0	0.213670229703378	0	0.034796491368658	0	0.0638180882931039	0.0436540065614917	0.0891088041257756	0.388	0.0776493877735464	1.05276746106088
GSM4216191	0.186586055490823	0	0	0	0	0.241040747837501	0	0.0594293067476727	0	0	0	0.0726791560119384	0.0768006723105621	0	0.000242206197542679	0.167978870142167	0	0	0	0.121511261136645	0.0167698068518737	0.0569619172732749	0.459	0.0694764630272805	1.0582168318475
GSM4216193	0.31888290246384	0	0	0.00411951285708795	0	0.246598430497531	0	0	0.0158149035258327	0	0	0.0177842007922847	0.0527860685724097	0	0	0.203552531229132	0.0245311496124178	0.0264765847189419	0.00598031023677165	0.0065051216780786	0	0.0769682838156716	0.371	0.0800917662049615	1.06852123288733
GSM4216196	0.0989446551789287	0	0	0.0886021741560394	0	0.155828818755906	0	0	0.119512304898187	0	0.0589225743107599	0.0501299685332976	0.0632679974760772	0	0.0350330090216209	0.207230076467903	0	0	0	0.0223573814567648	0	0.100171039744515	0.479	0.0675765104709059	1.06563046123653
GSM4216197	0.229461955538849	0	0	0	0	0.224320523431504	0	0.0295417048243412	0	0	0.0581975444737312	0	0.0148353110089752	0	0	0.229498837398102	0	0.00495928014327224	0	0.0603833656227033	0.134180932668076	0.0146205448904458	0.867	0.00944713897653269	1.08007811093039
GSM4216201	0.135881774862048	0	0	0	0	0.317821222010469	0	0	0	0	0.0581577606102583	0	0	0	0.0143764821754513	0.217545783569735	0	0	0.19975146718377	0	0.0564655095882686	0	0.757	0.0289551385729413	1.07119305863507
GSM4216202	0.278975758207406	0	0	0	0	0.325958429107712	0	0	0	0	0	0.0576286171292734	0.0236938469084269	0	0	0.171599638710855	0.0646921072305047	0	0.0275413543125756	0	0.0185298600508535	0.0313803883423933	0.996	-0.0624853669183314	1.12312498342558
GSM4216203	0.291249054018849	0	0	0.00938779923135616	0	0.113683420450358	0	0	0.00563171790787268	0	0	0.0331565105901039	0.0684545027204343	0	0.0523665324166707	0.18805217203558	0.0851582223409342	0	0.123279763006893	0	0	0.0295803052809485	0.484	0.066706342532229	1.0588727431919
GSM4216204	0.270909407157328	0	0	0.00111446514146036	0	0.213602812282112	0	0	0	0	0.075004960669118	0.0242715315472964	0.025291050501114	0	0.0241563955624578	0.19904549523714	0.0286162698763257	0	0.12394765747877	0	0	0.0140399545468789	0.977	-0.0342759848284813	1.09913128156679
GSM4216206	0.196590563649271	0	0	0.0510848103992989	0	0.261218842166392	0	0.0392262959833255	0	0	0.016501110983996	0.00087252178640081	0.116944923409735	0	0.011424476696002	0.259183887782778	0	0.00704036223940204	0.0399122049033989	0	0	0	0.759	0.0286744033489628	1.07708050067506
GSM4216207	0.319328896773337	0	0	0	0	0.172492404928196	0	0	0.0192914096549838	0	0	0.0741719714408982	0.0914527262393887	0	0	0.197973757574791	0.0134778540150767	0	0	0	0	0.11181097937333	0.737	0.032082182034004	1.0970089765998
GSM4216209	0.194454028648765	0	0	0	0	0.245035659279017	0	0.0248727212020482	0	0	0	0.0345879631915272	0.084828811458083	0	0.00661132285142761	0.162159809611981	0	0.00607870874271064	0	0.116877019026877	0.009882235996239	0.114611719991325	0.022	0.161144331792747	1.0238212683826
GSM4216210	0.235379074330189	0	0	0	0	0.139898533170736	0	0.0874565512341843	0	0	0	0.0606242978664908	0.00664486843607041	0	0	0.26483453579767	0.101768534500826	0.0128435507928748	0.0826079000835741	0	0	0.0079421537873837	0.084	0.130632092268275	1.03054569922555
GSM4216215	0.211465722488064	0	0	0	0	0.212577082406317	0	0.0188577726911382	0	0	0	0.0698412160758027	0.00242327523214672	0	0	0.176739721366798	0	0	0	0.149116210180043	0.0810541912335691	0.0779248083261204	0.645	0.0458318807032693	1.06914717768656
GSM4216217	0.177373776794829	0	0.0374344301655291	0.158195597308654	0	0.121870265134281	0.022939578401061	0.0181918240526481	0.00325155187990849	0	0	0.0265976342823284	0.0664919018855839	0.0050308283568202	0.0461825583352114	0.163811553888685	0.0604318510637265	0	0	0.0567173162451624	0.0250042391418107	0.0104750930637611	0	0.386258815125768	0.921359633716292
GSM4216221	0.185319709908667	0	0	0.0176005371796181	0	0.287285436208157	0	0.0157663195493065	0	0	0	0.0800326362556249	0.0542356756601053	0	0.000577914099417395	0.223231989471806	0	0	0	0.0241811171122524	0	0.111768664555045	0.627	0.0484428496311937	1.07767178477207
GSM4216226	0.249730732408002	0	0	0	0	0.228520976040479	0	0.0099891995302018	0	0	0.0644346570670971	0.0149396489299012	0.00990781483725951	0	0.00753657436434832	0.170018399853789	0.0967014140617282	0	0.111504735135888	0	0.00931954286698601	0.0273963049043203	0.925	-0.0089544422054052	1.08403880256597
GSM4216228	0.170364194595515	0	0	0	0	0.236976670519383	0	0.091130720305763	0.0129956917467268	0	0.0362761299479346	6.9217719214425e-05	0.115421819226028	0	0	0.212648007514346	0	0.011564545669668	0	0.0786440958712789	0	0.0339089068841422	0.559	0.057246816752511	1.06116279798833
