# Supplementary material for: Integrated Bioinformatics Algorithms and Experimental Validation to Explore Robust Biomarkers and Landscape of Immune Cell Infiltration in Dilated Cardiomyopathy
Source: Front Cardiovasc Med. 2022 Apr 1;9:809470. doi: 10.3389/fcvm.2022.809470 (PMC9010553; doi:10.3389/fcvm.2022.809470)
Supplement: Supplementary File 1 — A list of DEGs. [file Data_Sheet_1.ZIP › raw data/Bioinformatics working sheet/2-KEGG.txt]

ID	Description	GeneRatio	BgRatio	pvalue	p.adjust	qvalue	geneID	Count
hsa05143	African trypanosomiasis	5/42	37/8096	1.1335778790113e-06	0.000151899435787514	0.000139609065099286	IL10/HBB/HBA2/HBA1/NPPA	5
hsa05144	Malaria	5/42	50/8096	5.24321453815357e-06	0.000351295374056289	0.000322871632086299	IL10/HBB/HBA2/HBA1/COMP	5
hsa04530	Tight junction	5/42	169/8096	0.00170112862801112	0.0759837453844969	0.0698358068341409	TUBA3E/TUBA3D/TUBA3C/CFTR/CD1C	5
hsa00590	Arachidonic acid metabolism	3/42	61/8096	0.00379146706146908	0.114382040414782	0.105127248456634	ALOX15B/PLA2G2A/PLA2G4F	3
hsa04270	Vascular smooth muscle contraction	4/42	134/8096	0.0049356615512845	0.114382040414782	0.105127248456634	PLA2G2A/NPPA/PLA2G4F/NPPB	4
hsa04210	Apoptosis	4/42	136/8096	0.00520154321574891	0.114382040414782	0.105127248456634	TUBA3E/TUBA3D/TUBA3C/GZMB	4
hsa04614	Renin-angiotensin system	2/42	23/8096	0.00620392673113682	0.114382040414782	0.105127248456634	CMA1/AGTR2	2
hsa00592	alpha-Linolenic acid metabolism	2/42	25/8096	0.00730837912523888	0.114382040414782	0.105127248456634	PLA2G2A/PLA2G4F	2
hsa04145	Phagosome	4/42	152/8096	0.007682375848754	0.114382040414782	0.105127248456634	TUBA3E/TUBA3D/TUBA3C/COMP	4
hsa00591	Linoleic acid metabolism	2/42	29/8096	0.00976200197846844	0.12403628268616	0.114000354079189	PLA2G2A/PLA2G4F	2
hsa04540	Gap junction	3/42	88/8096	0.010494977857427	0.12403628268616	0.114000354079189	TUBA3E/TUBA3D/TUBA3C	3
hsa05310	Asthma	2/42	31/8096	0.0111077268077158	0.12403628268616	0.114000354079189	FCER1A/IL10	2
hsa05146	Amoebiasis	3/42	102/8096	0.0156208298294404	0.157100380483136	0.144389194945223	IL10/IL1R2/CD1C	3
hsa05330	Allograft rejection	2/42	38/8096	0.0164134725877904	0.157100380483136	0.144389194945223	IL10/GZMB	2
hsa00565	Ether lipid metabolism	2/42	49/8096	0.0264911359717767	0.236654148014538	0.21750616903143	PLA2G2A/PLA2G4F	2
hsa05320	Autoimmune thyroid disease	2/42	53/8096	0.030640925043635	0.256617747240443	0.235854488822717	IL10/GZMB	2
hsa04664	Fc epsilon RI signaling pathway	2/42	68/8096	0.0482530159534084	0.380347302220984	0.349572932913237	FCER1A/PLA2G4F	2
hsa04022	cGMP-PKG signaling pathway	3/42	167/8096	0.055089450281236	0.410110352093646	0.37692781771372	MYH6/NPPA/NPPB	3
hsa04060	Cytokine-cytokine receptor interaction	4/42	295/8096	0.0654685452372309	0.461725529567839	0.424366747521109	IL1RL1/IL10/IL1R2/CXCL10	4
hsa04976	Bile secretion	2/42	89/8096	0.0775333358875546	0.483754506769728	0.444613333009098	CFTR/AQP4	2
hsa05130	Pathogenic Escherichia coli infection	3/42	197/8096	0.0816166201733257	0.483754506769728	0.444613333009098	TUBA3E/TUBA3D/TUBA3C	3
hsa00061	Fatty acid biosynthesis	1/42	18/8096	0.0894634111268869	0.483754506769728	0.444613333009098	OLAH	1
hsa00564	Glycerophospholipid metabolism	2/42	98/8096	0.0914354801300494	0.483754506769728	0.444613333009098	PLA2G2A/PLA2G4F	2
hsa04640	Hematopoietic cell lineage	2/42	99/8096	0.0930233627516943	0.483754506769728	0.444613333009098	IL1R2/CD1C	2
hsa04061	Viral protein interaction with cytokine and cytokine receptor	2/42	100/8096	0.0946194248209174	0.483754506769728	0.444613333009098	IL10/CXCL10	2
hsa04972	Pancreatic secretion	2/42	102/8096	0.0978355980561611	0.483754506769728	0.444613333009098	CFTR/PLA2G2A	2
hsa04974	Protein digestion and absorption	2/42	103/8096	0.0994554670828701	0.483754506769728	0.444613333009098	COL22A1/COL10A1	2
hsa04620	Toll-like receptor signaling pathway	2/42	104/8096	0.101083031265316	0.483754506769728	0.444613333009098	CXCL10/LBP	2
hsa04724	Glutamatergic synapse	2/42	114/8096	0.117756286187121	0.51637928186074	0.474598397311128	SLC1A7/PLA2G4F	2
hsa04014	Ras signaling pathway	3/42	232/8096	0.118264217161016	0.51637928186074	0.474598397311128	PLA2G2A/FGF10/PLA2G4F	3
hsa04726	Serotonergic synapse	2/42	115/8096	0.119460878639425	0.51637928186074	0.474598397311128	ALOX15B/PLA2G4F	2
hsa04071	Sphingolipid signaling pathway	2/42	119/8096	0.126341522672928	0.529055126192887	0.486248623445152	FCER1A/SGPP2	2
