# Supplementary material for: Integrated Bioinformatics Algorithms and Experimental Validation to Explore Robust Biomarkers and Landscape of Immune Cell Infiltration in Dilated Cardiomyopathy
Source: Front Cardiovasc Med. 2022 Apr 1;9:809470. doi: 10.3389/fcvm.2022.809470 (PMC9010553; doi:10.3389/fcvm.2022.809470)
Supplement: Supplementary File 1 — A list of DEGs. [file Data_Sheet_1.ZIP › raw data/Bioinformatics working sheet/3-GO.txt]

ONTOLOGY	ID	Description	GeneRatio	BgRatio	pvalue	p.adjust	qvalue	geneID	Count
BP	GO:0019835	cytolysis	4/85	29/18866	8.36318224747386e-06	0.0156391508027761	0.0137508322847939	GZMH/GZMB/PLA2G2A/LBP	4
BP	GO:0015671	oxygen transport	3/85	15/18866	3.86202091260763e-05	0.0242902740974808	0.0213573927049057	HBB/HBA2/HBA1	3
BP	GO:0015701	bicarbonate transport	4/85	43/18866	4.14174156834596e-05	0.0242902740974808	0.0213573927049057	HBB/CFTR/HBA2/HBA1	4
BP	GO:0006953	acute-phase response	4/85	47/18866	5.90457647709098e-05	0.0242902740974808	0.0213573927049057	CD163/SERPINA3/LBP/SAA1	4
BP	GO:0034767	positive regulation of ion transmembrane transport	6/85	161/18866	8.82267156482309e-05	0.0242902740974808	0.0213573927049057	WNK3/CFTR/STAC2/LRRC55/CXCL10/NPPA	6
BP	GO:0003085	negative regulation of systemic arterial blood pressure	3/85	20/18866	9.51994305133249e-05	0.0242902740974808	0.0213573927049057	AGTR2/NPPA/NPPB	3
BP	GO:0015669	gas transport	3/85	20/18866	9.51994305133249e-05	0.0242902740974808	0.0213573927049057	HBB/HBA2/HBA1	3
BP	GO:0006833	water transport	3/85	21/18866	0.000110704979628241	0.0242902740974808	0.0213573927049057	AQP10/CFTR/AQP4	3
BP	GO:0032414	positive regulation of ion transmembrane transporter activity	5/85	106/18866	0.000116905062501245	0.0242902740974808	0.0213573927049057	WNK3/CFTR/STAC2/LRRC55/NPPA	5
BP	GO:0032411	positive regulation of transporter activity	5/85	114/18866	0.000164649500319035	0.0307894565596596	0.0270718441577193	WNK3/CFTR/STAC2/LRRC55/NPPA	5
BP	GO:0008217	regulation of blood pressure	6/85	187/18866	0.000200014869635669	0.0340025278380637	0.0298969594613316	MYH6/HBB/CMA1/AGTR2/NPPA/NPPB	6
BP	GO:0003014	renal system process	5/85	125/18866	0.00025306271342929	0.0383413073851837	0.0337118616018334	HBB/CHRNA3/AQP4/AGTR2/NPPB	5
BP	GO:0042044	fluid transport	3/85	28/18866	0.000266543848132293	0.0383413073851837	0.0337118616018334	AQP10/CFTR/AQP4	3
BP	GO:0043032	positive regulation of macrophage activation	3/85	29/18866	0.000296333924965157	0.0395817456917745	0.0348025256237274	IL1RL1/IL10/LBP	3
BP	GO:0034764	positive regulation of transmembrane transport	6/85	210/18866	0.000372847735397819	0.0464816843462614	0.0408693447502732	WNK3/CFTR/STAC2/LRRC55/CXCL10/NPPA	6
BP	GO:0042744	hydrogen peroxide catabolic process	3/85	32/18866	0.000398345787119665	0.0465566638696108	0.0409352710184813	HBB/HBA2/HBA1	3
BP	GO:0050715	positive regulation of cytokine secretion	3/85	34/18866	0.000477472729482494	0.0525220002430743	0.0461803345790499	IL10/AGTR2/SAA1	3
BP	GO:1904064	positive regulation of cation transmembrane transport	5/85	147/18866	0.000533367080855576	0.055410913399996	0.0487204315962813	WNK3/STAC2/LRRC55/CXCL10/NPPA	5
CC	GO:0062023	collagen-containing extracellular matrix	14/89	427/19559	7.77376686786912e-09	1.31376660066988e-06	1.22743687387407e-06	SSC5D/LUM/ASPN/LEFTY2/FCN3/MXRA5/ADAMTS4/HAPLN1/COL10A1/CMA1/SERPINA3/FGF10/NPPA/COMP	14
CC	GO:0071682	endocytic vesicle lumen	4/89	20/19559	1.83545720560812e-06	0.000155096133873886	0.00014490451623222	HBB/HBA2/HBA1/SAA1	4
CC	GO:0031838	haptoglobin-hemoglobin complex	3/89	11/19559	1.46363123750168e-05	0.000821796766458933	0.000767795172649268	HBB/HBA2/HBA1	3
CC	GO:0005833	hemoglobin complex	3/89	12/19559	1.94508110404481e-05	0.000821796766458933	0.000767795172649268	HBB/HBA2/HBA1	3
CC	GO:0072562	blood microparticle	5/89	148/19559	0.000577513351679328	0.0188304798558226	0.0175930985884359	FCN3/HBB/SERPINA3/HBA2/HBA1	5
CC	GO:0005581	collagen trimer	4/89	87/19559	0.000668537746360565	0.0188304798558226	0.0175930985884359	COL22A1/LUM/FCN3/COL10A1	4
MF	GO:0005506	iron ion binding	7/87	151/18352	7.48336784938509e-06	0.00126401666042192	0.00104034293038841	AOX1/CYP4Z1/PPEF1/CYP4B1/ALOX15B/HBA2/HBA1	7
MF	GO:0031720	haptoglobin binding	3/87	10/18352	1.20555973607355e-05	0.00126401666042192	0.00104034293038841	HBB/HBA2/HBA1	3
MF	GO:0005201	extracellular matrix structural constituent	7/87	169/18352	1.56051439558261e-05	0.00126401666042192	0.00104034293038841	COL22A1/LUM/ASPN/MXRA5/HAPLN1/COL10A1/COMP	7
MF	GO:0019825	oxygen binding	4/87	36/18352	2.47158533295568e-05	0.00150148808977058	0.00123579266647784	CYP4B1/HBB/HBA2/HBA1	4
MF	GO:0005344	oxygen carrier activity	3/87	14/18352	3.60697924718819e-05	0.00175299191413346	0.00144279169887528	HBB/HBA2/HBA1	3
MF	GO:0030021	extracellular matrix structural constituent conferring compression resistance	3/87	22/18352	0.000148472517372377	0.00601313695358126	0.00494908391241256	LUM/ASPN/HAPLN1	3
MF	GO:0017147	Wnt-protein binding	3/87	30/18352	0.000380848880639815	0.0132208968564964	0.010881396589709	FRZB/SFRP4/APCDD1L	3
MF	GO:0020037	heme binding	5/87	138/18352	0.000503962971859682	0.0153078752702379	0.0125990742964921	CYP4Z1/CYP4B1/HBB/HBA2/HBA1	5
MF	GO:0046906	tetrapyrrole binding	5/87	148/18352	0.000692514316282421	0.0186978865396254	0.0153892070284982	CYP4Z1/CYP4B1/HBB/HBA2/HBA1	5
MF	GO:0019869	chloride channel inhibitor activity	2/87	10/18352	0.000975336301311052	0.021546065565326	0.0177333872965646	WNK3/CFTR	2
MF	GO:0071723	lipopeptide binding	2/87	10/18352	0.000975336301311052	0.021546065565326	0.0177333872965646	CD1C/LBP	2
MF	GO:0015250	water channel activity	2/87	12/18352	0.00142169788742645	0.0287893822203857	0.0236949647904409	AQP10/AQP4	2
MF	GO:0004601	peroxidase activity	3/87	52/18352	0.00192305973435257	0.0338147670181397	0.027831083965547	HBB/HBA2/HBA1	3
MF	GO:0005372	water transmembrane transporter activity	2/87	14/18352	0.00194817587758829	0.0338147670181397	0.027831083965547	AQP10/AQP4	2
MF	GO:0048018	receptor ligand activity	8/87	487/18352	0.00216874231225838	0.0340121639251452	0.027993550555675	LEFTY2/PENK/IL10/CXCL10/FGF10/NPPA/EREG/NPPB	8
MF	GO:0030546	signaling receptor activator activity	8/87	492/18352	0.00231027265183269	0.0340121639251452	0.027993550555675	LEFTY2/PENK/IL10/CXCL10/FGF10/NPPA/EREG/NPPB	8
MF	GO:0016684	oxidoreductase activity, acting on peroxide as acceptor	3/87	56/18352	0.00237945179723238	0.0340121639251452	0.027993550555675	HBB/HBA2/HBA1	3
MF	GO:0047498	calcium-dependent phospholipase A2 activity	2/87	16/18352	0.00255324966987048	0.0344688705432515	0.0283694407763387	PLA2G2A/PLA2G4F	2
MF	GO:0017081	chloride channel regulator activity	2/87	17/18352	0.00288479056009388	0.0368949529527796	0.0303662164220409	WNK3/CFTR	2
MF	GO:0043177	organic acid binding	5/87	224/18352	0.00425482818871902	0.0516961624929361	0.0425482818871902	GNMT/HBB/HAPLN1/HBA2/HBA1	5
MF	GO:0005518	collagen binding	3/87	70/18352	0.00448040268682006	0.051844659661775	0.0426705017792387	LUM/ASPN/COMP	3
MF	GO:0005539	glycosaminoglycan binding	5/87	232/18352	0.0049317764534642	0.0544737126450818	0.0448343313951291	HAPLN1/CXCL10/FGF10/COMP/SAA1	5
