# Supplementary material for: Integrated Bioinformatics Algorithms and Experimental Validation to Explore Robust Biomarkers and Landscape of Immune Cell Infiltration in Dilated Cardiomyopathy
Source: Front Cardiovasc Med. 2022 Apr 1;9:809470. doi: 10.3389/fcvm.2022.809470 (PMC9010553; doi:10.3389/fcvm.2022.809470)
Supplement: Supplementary File 1 — A list of DEGs. [file Data_Sheet_1.ZIP › raw data/Bioinformatics working sheet/4-GSE14190-V.txt]

id	GSM4215858	GSM4215859	GSM4215860	GSM4215861	GSM4215862	GSM4215863	GSM4215864	GSM4215865	GSM4215866	GSM4215867	GSM4215868	GSM4215869	GSM4215870	GSM4215871	GSM4215872	GSM4215873	GSM4215874	GSM4215875	GSM4215876	GSM4215877	GSM4215986	GSM4215989	GSM4215991	GSM4215992	GSM4215994	GSM4215998	GSM4215999	GSM4216001	GSM4216004	GSM4216005	GSM4216007	GSM4216008	GSM4216009	GSM4216010	GSM4216012	GSM4216014	GSM4216015	GSM4216016	GSM4216017	GSM4216018	GSM4216021	GSM4216022	GSM4216024	GSM4216025	GSM4216027	GSM4216028	GSM4216029	GSM4216030	GSM4216031
ASPN	12.39309716	14.12856913	10.22131245	12.51742363	14.61622625	12.62113271	13.1102348	13.97087534	15.05302647	11.18794709	13.52557146	14.24486177	12.7967163	11.75049257	12.9585638	13.22530628	11.75212876	14.98354209	13.73229767	11.14885588	13.77956858	14.12895536	14.06422093	11.53607171	13.08176954	12.57037366	11.72133392	14.73916834	12.16064007	10.06305159	12.15656676	12.36232518	13.55962854	12.73979943	14.12785537	12.55443268	12.96097089	12.8706517	13.31368337	12.71602711	12.71516032	11.31361608	13.09314563	12.01435807	11.22341134	12.78160228	12.03515086	12.29924406	12.06851865
IL10	5.904075653	5.386877438	8.346843331	8.087341661	8.597511597	5.124478623	6.513456547	6.940980792	6.120698132	7.853705735	7.422511767	6.581557817	9.646554556	7.601498224	7.614164657	8.717067212	8.263439964	9.372899046	7.391219845	7.98799022	7.727438817	8.722360134	9.954692478	6.761528657	9.184950155	8.893805341	7.028842952	7.005255794	9.131842806	10.08550644	8.210294949	7.914988885	8.229579096	5.797284923	8.773420688	7.848957367	7.179611176	6.981039097	6.972409183	8.403376831	7.791893892	4.347831794	7.42187537	9.298410256	8.416056422	7.804674707	8.171279584	8.839812441	6.919387411
LUM	14.25150162	15.95147155	13.43680003	15.06910763	16.702236	15.33320071	15.71454868	15.21580153	16.15168352	12.90059587	14.30887105	14.6241292	15.27640676	13.58892016	14.52077563	14.34274192	14.08055874	16.19835134	16.39694118	13.79933099	14.79526348	14.55908966	16.09660997	13.56745162	14.91618063	14.48954768	14.35668427	15.67539131	14.07296932	14.14784956	13.59024541	14.03032454	15.92800372	15.22173118	15.89639753	13.55894973	15.4866011	13.86193448	15.493617	15.17968332	14.04164053	14.45417662	14.99529071	14.13568632	13.78016189	14.57936041	14.86535706	13.67840643	13.09113285
CD163	14.83707195	13.38650169	15.89343521	16.05465914	16.31748639	15.23378694	15.40715724	14.96977093	14.19050934	14.93661509	15.43543988	15.64982427	16.30243205	15.78674076	15.8888814	15.26892817	16.00062779	16.19272577	14.24962964	16.19806128	14.3070589	16.2096405	17.59176024	14.34621283	15.8203765	15.39354495	16.43112416	13.29897537	15.36024776	16.1825217	15.50526242	16.04332522	15.70470234	15.53616532	16.11665555	14.9791769	14.30162426	14.90188815	15.6307635	16.93325783	15.04747223	13.62628125	15.38542027	15.79489268	15.74482109	15.44753176	16.13088865	16.32760926	15.54708709
[truncated: 283 more columns]
