# Supplementary material for: Integrated Bioinformatics Algorithms and Experimental Validation to Explore Robust Biomarkers and Landscape of Immune Cell Infiltration in Dilated Cardiomyopathy
Source: Front Cardiovasc Med. 2022 Apr 1;9:809470. doi: 10.3389/fcvm.2022.809470 (PMC9010553; doi:10.3389/fcvm.2022.809470)
Supplement: Supplementary File 1 — A list of DEGs. [file Data_Sheet_1.ZIP › raw data/Bioinformatics working sheet/4-GSE42955-V.txt]

geneNames	GSM1053922	GSM1053929	GSM1053939	GSM1053940	GSM1053942	GSM1053915	GSM1053917	GSM1053918	GSM1053919	GSM1053924	GSM1053925	GSM1053926	GSM1053933	GSM1053935	GSM1053937	GSM1053938	GSM1053941
ASPN	6.66446	6.84919	8.70054	7.62387	7.76315	8.09283	8.59296	8.5099	7.87423	7.21807	8.62742	6.76461	8.12786	8.54744	7.947	8.16486	6.62577
CD163	4.82986	4.91258	5.47064	6.02342	5.54762	4.10676	4.47663	9.40943	4.86262	5.99447	4.93349	4.4902	4.19804	4.68055	4.41911	3.88702	4.76107
IL10	3.39148	3.32508	3.77531	3.41089	3.60028	3.65467	3.63533	3.67174	3.26952	3.64653	3.47968	3.31769	3.44479	3.35302	3.42425	3.53	3.29693
LUM	8.60291	9.03177	10.2172	9.47264	9.67843	8.89809	10.4603	10.4871	10.1573	9.31501	10.3056	9.52437	10.3475	10.718	9.84121	10.5318	9.87696
