# Supplementary material for: Integrated Bioinformatics Algorithms and Experimental Validation to Explore Robust Biomarkers and Landscape of Immune Cell Infiltration in Dilated Cardiomyopathy
Source: Front Cardiovasc Med. 2022 Apr 1;9:809470. doi: 10.3389/fcvm.2022.809470 (PMC9010553; doi:10.3389/fcvm.2022.809470)
Supplement: Supplementary File 1 — A list of DEGs. [file Data_Sheet_1.ZIP › raw data/Bioinformatics working sheet/4-GSE79962-V.txt]

geneNames	GSM2109150	GSM2109151	GSM2109152	GSM2109153	GSM2109154	GSM2109155	GSM2109156	GSM2109157	GSM2109158	GSM2109159	GSM2109160	GSM2109130	GSM2109131	GSM2109132	GSM2109133	GSM2109134	GSM2109135	GSM2109136	GSM2109137	GSM2109138
ASPN	6.10178	6.1821	5.70671	5.65666	5.5511	5.26449	6.42191	7.59965	4.56868	5.14103	5.5021	5.76555	8.54151	8.56001	9.17515	8.16299	6.51252	7.72266	7.00305	7.82586
CD163	7.66733	7.12941	8.35751	7.67801	7.55119	7.73227	7.51081	8.3011	6.91174	7.07467	7.22931	6.68085	6.06792	5.84663	5.82979	5.73187	4.45554	5.35242	6.31319	6.88704
IL10	2.311	2.5333	2.49274	2.61146	2.34525	2.3173	2.35584	2.62643	2.48586	2.26296	2.35672	2.35383	2.2995	2.46642	2.30821	2.26685	2.44651	2.3278	2.33852	2.26818
LUM	7.75988	7.95642	6.90728	7.60257	7.87302	7.06743	8.45679	9.13289	6.08602	7.22373	7.24458	8.95908	9.69502	9.8814	10.2617	9.33604	8.67234	9.62089	9.07906	9.51562
