# Supplementary material for: Integrated Bioinformatics Algorithms and Experimental Validation to Explore Robust Biomarkers and Landscape of Immune Cell Infiltration in Dilated Cardiomyopathy
Source: Front Cardiovasc Med. 2022 Apr 1;9:809470. doi: 10.3389/fcvm.2022.809470 (PMC9010553; doi:10.3389/fcvm.2022.809470)
Supplement: Supplementary File 1 — A list of DEGs. [file Data_Sheet_1.ZIP › raw data/Bioinformatics working sheet/5-corResult.xls]

gene	immune	cor	corPval
ASPN	NK cells activated	-0.188874434988048	0.0148070148955817
ASPN	Eosinophils	0.0499657703370794	0.522628496863024
IL10	NK cells activated	0.0155729221026163	0.842154003761051
IL10	Eosinophils	0.0739133138464486	0.343941659958409
LUM	NK cells activated	-0.105138788202616	0.177619110912258
LUM	Eosinophils	0.158222000437731	0.0417516577024878
CD163	NK cells activated	-0.293190563027386	0.000126309759796486
CD163	Eosinophils	0.0832245186070847	0.286414143311424
