# Supplementary material for: Integrated Bioinformatics Algorithms and Experimental Validation to Explore Robust Biomarkers and Landscape of Immune Cell Infiltration in Dilated Cardiomyopathy
Source: Front Cardiovasc Med. 2022 Apr 1;9:809470. doi: 10.3389/fcvm.2022.809470 (PMC9010553; doi:10.3389/fcvm.2022.809470)
Supplement: Supplementary file 3 [file Table_1.XLS]

id	logFC	adj.P.Val
FNDC1	2.920333533	2.25E-83
FRZB	2.138733677	1.12E-79
IL1RL1	-4.157785258	2.33E-79
AL031283.2	3.362203611	7.99E-77
SFRP4	3.430198791	3.36E-76
SEZ6L	3.378434045	3.26E-72
RNASE2	-3.318267163	4.39E-70
CD163	-2.398928878	1.00E-68
SSC5D	2.000666368	1.75E-66
AC015845.2	-2.531998174	4.00E-65
SCUBE2	2.09435433	8.51E-65
COL22A1	3.279425412	2.29E-63
MYH6	-2.693719732	3.79E-63
LUM	2.035569131	3.79E-63
AL049839.2	-2.502599675	1.83E-60
NPTX2	-2.552836056	7.15E-60
TUBA3E	-2.823833195	1.73E-59
ASPN	2.177962772	2.00E-59
LEFTY2	2.678883535	3.82E-59
FCN3	-2.426688202	1.64E-58
PENK	3.227917897	3.49E-58
AOX1	-2.564346993	4.16E-58
CCDC144NL-AS1	2.271386415	8.31E-58
LINC02137	-2.483113204	1.24E-57
TUBA3D	-2.78621634	1.75E-57
SLCO4A1	-2.370127229	3.02E-57
GALNT15	-2.098873632	1.09E-56
APCDD1L	2.873103679	4.80E-56
WNK3	-2.005544036	5.97E-56
MXRA5	2.655396933	1.82E-55
LAMP5	2.322960106	6.70E-55
LCN6	-2.618707898	7.51E-55
LCN10	-3.050178114	8.91E-55
GNMT	-2.694887291	1.33E-54
FKBP5	-2.054161867	2.44E-52
TUBA3C	-2.706201911	8.13E-52
CYP4Z1	-2.374854173	1.40E-51
ARMS2	2.542709575	5.52E-51
FCER1A	2.583607832	4.99E-50
AQP10	2.093047057	1.47E-48
SLC1A7	2.712035818	1.56E-48
OLAH	-2.42285173	1.73E-48
PPEF1	-2.556722954	8.52E-48
IL10	-2.448255798	2.27E-47
GZMH	2.536023302	4.02E-47
CYP4B1	-2.486264151	1.72E-46
AC010327.3	2.111068657	2.63E-46
SULT1B1	-2.130425849	3.65E-46
CRISPLD1	2.328169138	4.91E-44
AC002546.1	-2.597593553	2.62E-43
LINC02593	2.146283035	3.37E-43
IL1R2	-2.364176802	3.16E-41
ADAMTS4	-2.010831792	3.21E-40
UNC80	2.405398266	1.61E-39
HBB	3.310982248	2.63E-39
RARRES1	-2.113959337	2.64E-39
PI15	-2.926528304	3.04E-39
AC040173.1	-2.056760978	3.88E-39
SGPP2	-2.36341384	1.20E-38
LINC00377	2.043656043	1.75E-38
HAPLN1	2.670632982	2.57E-38
CFTR	-2.245422541	6.17E-38
ALOX15B	-2.946482643	1.12E-37
SYN2	-2.041257074	1.32E-37
LYPD1	2.515364774	1.46E-37
C1orf105	-2.124945171	1.54E-37
CHRNA3	2.45697763	1.94E-37
SCGN	-2.479308863	2.13E-37
NKG7	2.181484805	3.95E-36
LINC02006	-2.044297586	6.26E-36
CD1C	2.021386748	6.85E-36
STAC2	-2.123453128	6.66E-35
AL008726.1	-2.512196156	1.10E-34
MCEMP1	-2.317140389	1.63E-34
CAPN6	2.406602505	3.69E-34
ANKRD34C	2.008091652	3.82E-34
GZMB	2.001528325	5.46E-34
TNMD	2.398841692	1.76E-33
PLA2G2A	-2.412098512	3.28E-33
LCN15	-2.379288241	9.39E-33
LRRC55	2.132903328	1.49E-32
COL10A1	2.243653527	2.82E-32
GMNC	-2.076950302	2.00E-31
LGI3	-2.108189286	2.21E-31
CMA1	2.253289776	8.82E-31
HOPX	-2.042536224	1.50E-30
AQP4	-2.350513283	2.04E-30
CXCL10	2.470450084	2.40E-30
SERPINA3	-2.268054021	2.98E-30
KIAA1211	2.158807068	6.97E-30
AGTR2	2.054201801	7.45E-30
HBA2	3.428176064	4.71E-29
HBA1	3.052381881	1.84E-28
LINC01105	-2.062875503	5.03E-27
FGF10	-2.067633219	5.35E-27
MKRN2OS	2.479959997	9.74E-27
NPPA	2.258897605	5.94E-26
PLA2G4F	-2.023561381	1.35E-25
CENPA	2.27696168	1.42E-25
AC024940.1	-2.362498311	5.54E-25
CD177	-2.265335313	4.44E-24
TCF24	-2.09597749	1.93E-23
LBP	-2.238935428	3.90E-21
EREG	-2.172192731	4.37E-21
C4orf54	-2.211165362	7.82E-19
COMP	2.048884683	5.77E-17
NPPB	2.126090809	4.49E-16
SAA1	-2.48707068	7.81E-13
